# Supplementary material for: Temporal dynamics of migration‐linked genetic variation are driven by streamflows and riverscape permeability
Source: Mol Ecol. 2020 Feb 17;29(5):870–85. doi: 10.1111/mec.15367 (PMC7078995; doi:10.1111/mec.15367)
Supplement: Supplementary file 2 [file MEC-29-870-s002.xlsx]

## Sheet: Metadata
Supplemental Information for:
Temporal dynamics of migration-linked genetic variation are driven by streamflows and riverscape permeability.
Kelson, Suzanne J., Miller, Michael R., Thompson, Tasha Q., O’Rourke, Sean M., Carlson, Stephanie M.
Metadata
Column title	Column Description
initial_read_count	Number of reads in bam file after alignment with bwa mem prior to filtering.
initial_mapped_read_count	Number of reads that mapped to the reference genome.
read_count_proper_pairs_and_primary_only	Number of reads retained after removing unmapped reads, non-primary alignments, supplementary alignments, and not-properly-paired reads.
final_read_count_after_duplicate_removal	Number of reads retained for downstream analyses after PCR duplicate removal.

## Sheet: Data
Sample	initial_read_count	initial_mapped_read_count	read_count_proper_pairs_and_primary_only	final_read_count_after_duplicate_removal
Barnwell_5F06	55253	53426	48580	28553
Barnwell_5F07	57167	55098	50114	29905
Barnwell_5F08	621393	601804	548516	317061
Barnwell_5F09	831215	807068	736264	415224
Barnwell_5F10	92608	89430	81116	48471
Barnwell_5F11	538805	522860	474174	273440
Barnwell_5F12	768987	744859	678286	390013
Barnwell_5G01	43571	42123	38126	22665
Barnwell_5G02	207515	201193	183234	105217
Barnwell_5G03	526464	510422	465014	266161
Barnwell_5G04	180381	174407	158688	91546
Barnwell_5G05	66740	64682	59318	34070
Barnwell_5G06	19119	18343	16536	9848
Barnwell_5G07	14832	14197	12704	7629
Barnwell_5G08	102779	99364	90406	52224
Barnwell_5G09	91483	88655	80552	47012
Barnwell_5G10	687	552	492	416
Barnwell_5G11	230951	223457	204688	118772
Barnwell_5G12	140282	135990	124168	70824
Barnwell_5H01	494390	479323	438038	251665
Barnwell_5H02	10152	9727	8858	5242
Barnwell_5H03	162234	157359	143740	83815
Barnwell_5H04	601487	582652	533494	304424
Barnwell_5H05	39989	38507	35228	20546
Barnwell_5H06	26684	25618	23572	13889
Barnwell_5H07	832100	805568	736168	418693
Barnwell_5H08	157123	151835	138616	81013
Barnwell_5H09	224185	216916	198662	115241
Barnwell_5H10	26308	25291	22880	13370
Barnwell_5H11	369727	358450	327526	189710
Barnwell_5H12	102403	99083	90726	52954
BarnwellSF_6A01	823316	795837	728964	409500
BarnwellSF_6A02	1551449	1499407	1366974	757369
BarnwellSF_6A03	307986	297552	273084	151371
BarnwellSF_6A04	1061185	1026115	936208	505228
EelSF_1D12	107177	103955	94698	56327
EelSF_1E01	1842	1673	1466	998
EelSF_1E02	12019	11492	10326	6633
EelSF_1E03	14527	14055	12858	7650
EelSF_25C01	64970	62792	51122	31811
EelSF_25D01	254938	246735	227470	139048
EelSF_25E01	213953	207559	189662	114418
EelSF_25F01	136039	131823	120334	73468
EelSF_25G01	61630	59722	54650	34330
EelSF_25H01	186778	181251	166572	101866
EelSF_5B11	149566	145036	131788	76862
EelSF_5B12	115197	111569	101982	59172
EelSF_5C01	55538	53599	48564	28506
EelSF_5C02	157181	152251	139394	80088
EelSF_5C03	424475	411153	375006	214831
EelSF_5C04	47217	45733	41878	24436
EelSF_5C05	97845	94584	86326	50467
EelSF_5C06	173205	167731	152918	87629
EelSF_5C07	723198	700255	638362	364116
EelSF_5C08	554113	536638	489474	283843
EelSF_5C09	478970	464029	423164	243353
EelSF_5C10	852967	826070	752672	429858
EelSF_5C11	867248	840325	765622	432561
EelSF_5C12	279268	270766	247272	142894
EelSF_5D01	220587	213830	195700	112790
EelSF_5D02	321283	311095	284398	166587
EelSF_5D03	73527	71182	64932	37258
EelSF_5D04	551510	534005	489092	279653
EelSF_5D05	80968	78242	71166	41177
EelSF_5D06	377585	366168	335456	192598
EelSF_5D07	449193	435119	395850	227765
EelSF_5D08	34925	33383	30620	18161
EelSF_5D09	179402	173880	159420	92690
EelSF_5D10	180581	174880	160140	93438
EelSF_5D11	33072	31942	29000	16609
EelSF_5D12	43039	41726	38372	22549
EelSF_5E01	136758	132361	120740	70301
EelSF_5E02	167766	162496	148962	85802
EelSF_5E03	60415	58355	52860	31560
EelSF_5E04	93256	90146	81836	48610
EelSF_5E05	172353	166562	150562	89494
EelSF_5E06	202232	195874	178118	103980
EelSF_5E07	156794	151519	138484	80857
EelSF_5E08	156228	151395	138254	80694
EelSF_5E09	32274	31085	28198	16325
EelSF_5E10	41128	39876	36312	21069
EelSF_5E11	58284	56386	51132	30543
EelSF_5E12	289063	279847	254686	149532
EelSF_5F01	568698	550800	503284	287970
EelSF_5F02	635662	616383	562102	320574
EelSF_5F03	34347	33317	30408	17778
EelSF_5F04	93417	90458	82636	48274
EelSF_5F05	267021	258532	236654	137628
EelSF_7A07	318144	307849	279294	166903
EelSF_7A08	138427	133931	122172	71459
EelSF_7A09	81765	79050	71804	42512
EelSF_7A10	83462	80674	72674	43510
EelSF_7A11	77884	75302	68262	40993
EelSF_7A12	300625	291108	263812	157802
EelSF_7B01	226062	218846	198144	116412
EelSF_7B02	178240	172459	157128	92589
EelSF_7B03	272847	264178	239210	141084
EelSF_7B04	452731	438369	397098	236948
EelSF_7B05	290827	281652	255724	151740
EelSF_7B06	355386	344161	311464	182684
EelSF_7B07	344922	333937	302894	176130
EelSF_7B08	80101	77555	70536	42076
EelSF_7B09	464762	450202	407602	240662
EelSF_7B10	392887	380642	344728	200783
EelSF_8C01	214359	207450	189502	107811
EelSF_8C02	84037	81223	71378	41217
EelSF_8C03	193696	187550	169700	96429
EelSF_8C04	235642	227915	207870	118188
EelSF_8C05	55336	53301	47246	27678
EelSF_8C06	59933	57884	52272	29780
EelSF_8C07	152756	147612	133848	75785
EelSF_8C08	76216	73727	67132	39415
EelSF_8C09	94130	91229	83180	47019
EelSF_8C10	34340	33148	30054	17423
EelSF_8C11	40673	39262	35758	20713
EelSF_8C12	235088	227894	208990	118160
EelSF_8D01	179376	173684	159092	90544
EelSF_8D02	53575	51563	47080	27511
EelSF_8D03	106604	103104	93982	53212
EelSF_8D04	53887	52160	46980	27059
EelSF_8D05	61162	59057	54202	30835
EelSF_8D06	69301	67073	60940	34326
EelSF_8D07	153743	148930	136374	77666
EelSF_8D08	72161	69645	63202	36294
EelSF_8D09	33429	32138	28548	16504
EelSF_8D10	86472	83692	76366	43900
EelSF_8D11	114562	111022	100486	57886
EelSF_8D12	120875	116966	105820	61147
EelSF_8E01	28035	27007	24762	14231
EelSF_8E02	208934	201991	184230	104451
EelSF_9G02	111106	107885	98892	57236
EelSF_9G03	128735	125064	115636	66094
EelSF_9G04	62232	60372	55480	32240
EelSF_9G05	37087	35935	33256	19201
EelSF_9G06	83105	80724	74564	42887
EelSF_9G07	68952	66970	61596	35909
EelSF_9G08	57925	56012	51490	30148
EelSF_9G09	81905	79563	73866	43152
EelSF_9G10	155822	150918	139024	81364
EelSF_9G11	73829	71588	66118	38973
EelSF_9G12	27005	26205	24074	13970
ElderA_10A01	75907	73709	67260	36694
ElderA_10A02	185821	179879	164408	89667
ElderA_10A03	982752	951494	871460	460678
ElderA_10B01	1489603	1442386	1320158	680813
ElderA_10B02	179449	173889	159398	85047
ElderA_10B03	218208	211575	193078	103436
ElderA_10C01	1015046	982708	900332	475801
ElderA_10C02	246256	238049	217582	116041
ElderA_10C03	1174069	1138681	1043406	551464
ElderA_10D01	272328	263819	242398	128960
ElderA_10D02	1097779	1064402	974090	518691
ElderA_10D03	113912	110165	101202	54149
ElderA_10E01	202550	196398	179310	96790
ElderA_10E02	66850	64560	58718	31419
ElderA_10E03	103713	100531	92594	49686
ElderA_10F01	1143196	1108403	1014704	535805
ElderA_10F02	146728	142075	130096	71477
ElderA_10F03	805681	781796	714382	381030
ElderA_10G01	282346	273414	250934	135016
ElderA_10G02	142788	138229	126224	68042
ElderA_10G03	98124	94613	86418	46542
ElderA_10H01	1447465	1404375	1286328	661776
ElderA_10H02	1013618	983728	900742	475871
ElderA_16A08	443599	428797	389108	232260
ElderA_16A09	186538	179997	159476	98907
ElderA_16A10	485824	470140	427230	256734
ElderA_16A11	185416	179221	163724	98274
ElderA_16A12	134345	129884	118480	71575
ElderA_16B08	79145	76592	69852	42134
ElderA_16B09	447455	432924	394524	236359
ElderA_16B10	202215	195553	178332	105408
ElderA_16B11	639395	618193	563108	333766
ElderA_16B12	255349	247100	225130	135363
ElderA_16C08	438849	423801	385436	232527
ElderA_16C09	252005	243731	221576	134256
ElderA_16C10	68198	65941	60238	36806
ElderA_16C11	294523	284497	259402	154697
ElderA_16C12	450386	435810	397428	238409
ElderA_16D08	332361	321350	292576	175836
ElderA_16D09	46869	45297	41260	25425
ElderA_16D10	51041	49380	45494	27276
ElderA_16D11	234903	227087	207302	122808
ElderA_16D12	401164	388076	351780	211933
ElderA_16E08	462369	447694	407918	243530
ElderA_16E09	193385	187041	171064	103961
ElderA_16E10	123139	119005	109094	65774
ElderA_16E11	303778	293668	267610	163182
ElderA_16E12	480905	464411	422060	255081
ElderA_16F08	89536	86373	78464	47935
ElderA_16F09	437586	423632	384258	226881
ElderA_16F10	444500	430355	391520	238248
ElderA_16F11	164186	158508	143958	87892
ElderA_16F12	724890	701141	638366	387383
ElderA_16G08	281172	271864	246072	151256
ElderA_16G09	341029	329907	301986	181530
ElderA_16G10	521616	504740	459046	275201
ElderA_16G11	85393	82559	75544	45848
ElderA_16G12	162032	156911	143134	86404
ElderA_16H07	398831	386144	352924	210357
ElderA_16H08	519187	502444	457496	275007
ElderA_16H09	300635	290891	264650	159807
ElderA_16H10	53537	51840	47682	28946
ElderA_16H11	259272	250578	228770	139366
ElderA_16H12	269924	261027	237426	142685
ElderA_17A01	461225	446078	406610	229004
ElderA_17A02	131532	126960	116098	66594
ElderA_17A03	151305	145982	133470	75454
ElderA_17A04	428871	414194	379394	210266
ElderA_17A05	141939	136945	125300	70802
ElderA_17B01	214428	206997	189710	106889
ElderA_17B02	177709	171894	157508	90919
ElderA_17B03	416960	402710	368154	208674
ElderA_17B04	383119	369600	338086	191782
ElderA_17B05	482474	465394	423998	238710
ElderA_17C01	384917	372254	331000	191302
ElderA_17C02	131358	126826	115718	66945
ElderA_17C03	406352	393014	358330	199652
ElderA_17C04	263452	254256	233512	129949
ElderA_17C05	536412	518266	468062	263590
ElderA_17D01	601151	580764	531472	297398
ElderA_17D02	743497	718752	656178	371228
ElderA_17D03	605832	586047	535638	298509
ElderA_17D04	606668	586791	535438	299564
ElderA_17E01	907273	876770	800340	441854
ElderA_17E02	304647	294174	268516	153719
ElderA_17E03	299182	289358	262656	149546
ElderA_17E04	346422	334942	305924	174277
ElderA_17F01	469508	453721	415058	231526
ElderA_17F02	227532	219811	200754	113566
ElderA_17F03	360264	348321	318410	180304
ElderA_17F04	592758	572453	522660	297442
ElderA_17G01	188346	181862	167100	94982
ElderA_17G02	435705	421342	385902	216361
ElderA_17G03	449748	434566	393936	219183
ElderA_17G04	298682	288881	262826	150076
ElderA_17H01	222531	215027	196672	109758
ElderA_17H02	670964	648546	588870	329439
ElderA_17H03	393247	379864	347426	194767
ElderA_17H04	383780	370991	334880	190203
ElderA_18A12	131578	127048	116392	66053
ElderA_18B12	187825	181468	166718	92969
ElderA_18C12	64929	62896	57530	32381
ElderA_18D12	422115	408010	368928	206908
ElderA_18E12	78246	75641	69580	39266
ElderA_18F11	59956	57809	52990	29842
ElderA_18F12	447219	432790	397016	223248
ElderA_18G11	114160	110598	101346	56831
ElderA_18G12	122741	118539	108710	59882
ElderA_18H11	332159	321376	294452	164581
ElderA_18H12	324735	314009	284864	159646
ElderA_19A01	286896	277911	256448	151204
ElderA_19A02	140603	136028	125372	74912
ElderA_19A03	86440	83600	76412	45403
ElderA_19A04	218284	211353	194472	114843
ElderA_19A05	183928	178027	163902	98239
ElderA_19A06	182286	176390	161028	95857
ElderA_19A07	247970	239355	220952	134362
ElderA_19A08	223755	216686	199478	119876
ElderA_19A09	195116	188909	174394	104717
ElderA_19A10	62602	60594	56062	33065
ElderA_19A11	405766	392801	362274	213883
ElderA_19A12	152180	147072	135108	81043
ElderA_19B01	158922	153671	141232	82597
ElderA_19B02	126676	122601	112854	66896
ElderA_19B03	527159	509833	468774	276292
ElderA_19B04	142570	138003	126812	77126
ElderA_19B05	225565	218236	201660	120567
ElderA_19B06	171703	166269	153318	91215
ElderA_19B07	187169	181470	167798	100000
ElderA_19B08	155541	150615	137682	80851
ElderA_19B09	104393	101112	93204	55029
ElderA_19B10	29458	28416	26130	15391
ElderA_19B11	119662	115827	106946	63026
ElderA_19B12	122666	118774	109398	65058
ElderA_19C01	309477	298821	275222	163619
ElderA_19C02	394678	381862	350684	206429
ElderA_19C03	288539	279170	257078	152276
ElderA_19C04	319507	309199	284002	170388
ElderA_19C05	184064	177954	163598	97739
ElderA_19C06	69493	67210	61470	36516
ElderA_19C07	332488	321702	294598	173237
ElderA_19C08	192994	186678	172072	101990
ElderA_19C09	244757	236701	217876	129868
ElderA_19C10	173028	167513	144342	88455
ElderA_19C11	311882	301875	276928	164826
ElderA_19C12	193441	187387	172174	101899
ElderA_19D01	323415	313009	289450	169931
ElderA_19D02	397781	385226	355314	210650
ElderA_19D03	165213	160246	147266	87125
ElderA_19D04	137406	133331	123266	72319
ElderA_19D05	243757	236105	218402	130557
ElderA_19D06	257995	249389	229544	138011
ElderA_19D07	291072	281596	259852	151933
ElderA_19D08	144815	140081	129272	76625
ElderA_19D09	192684	186347	171048	102009
ElderA_19D10	331672	320919	294778	176807
ElderA_19D11	213926	207216	191354	114036
ElderA_19D12	104076	100767	92634	55022
ElderA_19E01	336052	325310	299222	175912
ElderA_19E02	255355	247360	227852	132759
ElderA_19E03	178016	172162	158160	95056
ElderA_19E04	146139	141495	130602	78562
ElderA_19E05	246757	238225	219610	131969
ElderA_19E06	44939	43469	40088	24142
ElderA_19E07	63656	61552	56848	33868
ElderA_19E08	199161	192695	177266	105345
ElderA_19E09	109812	106152	97888	58859
ElderA_19E10	132799	128490	117770	70689
ElderA_19E11	65649	63627	58498	35481
ElderA_19E12	113710	109984	101562	61512
ElderA_19F01	207190	200442	184336	108776
ElderA_19F02	249798	241983	223476	132021
ElderA_19F03	63145	60870	55870	34244
ElderA_19F04	66345	64047	59062	35948
ElderA_19F05	85991	82689	76470	46585
ElderA_19F06	64655	62612	57730	34657
ElderA_19F07	42123	40441	36970	22655
ElderA_19F08	361638	350444	322812	192221
ElderA_19F09	231330	224029	206852	123681
ElderA_19F10	480212	464682	427412	256200
ElderA_19F11	40847	39389	36062	21879
ElderA_19F12	121275	117232	107844	65497
ElderA_19G01	120070	116076	106548	63619
ElderA_19G02	124635	120712	110150	66193
ElderA_19G03	295973	286588	263802	157001
ElderA_19G04	43280	41777	38320	23305
ElderA_19G05	108661	105085	97108	58176
ElderA_19G06	107191	103541	95648	56519
ElderA_19G07	124894	120931	110646	66760
ElderA_19G08	256953	249209	229312	138112
ElderA_19G09	392263	379628	349800	207608
ElderA_19G10	94640	91388	83848	50488
ElderA_19G11	148867	144378	132950	80373
ElderA_19G12	35466	34332	31526	18920
ElderA_19H01	112122	108530	100214	58956
ElderA_19H02	252096	244402	223008	133553
ElderA_19H03	72006	69754	64294	38427
ElderA_19H04	135963	131739	121558	72398
ElderA_19H05	183650	177882	163660	98395
ElderA_19H06	148638	143672	132460	78845
ElderA_19H07	198968	192419	176928	106398
ElderA_19H08	326406	316297	290746	175003
ElderA_19H09	265148	256287	234986	140049
ElderA_19H10	30831	29722	27362	16543
ElderA_19H11	172721	167404	154376	92866
ElderA_19H12	70005	67649	62072	36373
ElderA_1H01	6383	5993	5238	3481
ElderA_1H02	43869	42017	37848	24105
ElderA_1H03	44171	42783	38978	23907
ElderA_1H04	254429	246631	226910	136843
ElderA_1H05	211599	204908	187664	113419
ElderA_1H06	455673	440737	400838	240967
ElderA_1H07	158714	153355	140234	83111
ElderA_1H08	227104	219745	200488	117133
ElderA_1H09	272914	263813	241074	140030
ElderA_1H10	792845	767406	702810	396361
ElderA_1H11	767081	743322	680278	389606
ElderA_1H12	328404	317666	291238	168498
ElderA_20A01	113310	109573	100546	60607
ElderA_20A02	70195	67771	62336	37534
ElderA_20A03	65180	62980	57922	34590
ElderA_20A04	152312	147379	134788	80395
ElderA_20A05	6842	6518	5876	3525
ElderA_20A06	29494	28570	26376	15687
ElderA_20A07	205228	198401	182266	111311
ElderA_20A08	85672	82899	76450	46017
ElderA_20A09	159754	154392	141956	85373
ElderA_20A10	38231	36903	33868	20144
ElderA_20A11	20019	19216	17424	10591
ElderA_20A12	152858	147833	136224	82856
ElderA_20B01	117803	113997	104988	62180
ElderA_20B02	117239	113361	103798	62345
ElderA_20B03	52336	50580	46428	28213
ElderA_20B04	80680	78007	71910	42939
ElderA_20B05	89827	86729	79270	47456
ElderA_20B06	82877	80187	73606	43601
ElderA_20B07	78467	75912	69748	41532
ElderA_20B08	28789	27901	25498	15214
ElderA_20B09	212598	206069	189898	113993
ElderA_20B10	3398	3284	2920	1748
ElderA_20B11	34043	32892	30320	18038
ElderA_20B12	5777	5524	5070	3070
ElderA_20C01	228983	221546	203618	121822
ElderA_20C02	226023	218701	200016	119750
ElderA_20C03	85453	82820	75850	45766
ElderA_20C04	72457	70061	64334	38262
ElderA_20C05	96584	93550	86138	51985
ElderA_20C06	26066	25135	23150	14050
ElderA_20C07	81422	78689	72568	43805
ElderA_20C08	93939	90704	83418	50471
ElderA_20C09	126758	122657	110422	66619
ElderA_20C10	35998	34805	31956	19275
ElderA_20C11	6744	6483	6010	3794
ElderA_20C12	52146	50396	46076	27729
ElderA_20D01	326986	316657	290782	174119
ElderA_20D02	16884	16137	14860	8984
ElderA_20D03	45130	43683	39958	24244
ElderA_20D04	133148	129026	118636	70913
ElderA_20D05	41122	39583	36070	21986
ElderA_20D06	134552	130288	119654	71837
ElderA_20D07	100840	97564	89796	53451
ElderA_20D08	19452	18763	17302	10512
ElderA_20D09	12104	11577	10526	6673
ElderA_20D10	63042	60838	55890	33533
ElderA_20D11	86536	83735	76686	45865
ElderA_20D12	62987	60976	56000	33993
ElderA_20E01	265869	257209	235554	141270
ElderA_20E02	52747	50962	46978	28504
ElderA_20E03	86951	83921	76740	46432
ElderA_20E04	46498	44968	41322	24872
ElderA_20E05	112820	108912	99918	61657
ElderA_20E06	35779	34575	32006	19239
ElderA_20E07	61257	59321	54706	33144
ElderA_20E08	19732	19101	17688	10790
ElderA_20E09	9669	9340	8584	5232
ElderA_20E10	122311	118134	108274	64922
ElderA_20E11	65772	63526	57940	35549
ElderA_20F01	161522	156454	141568	85382
ElderA_20F02	32407	31464	28820	17169
ElderA_20F03	108188	104583	96154	58039
ElderA_20F04	72162	69681	63798	38345
ElderA_20F05	64881	62554	57362	34475
ElderA_20F07	32922	31768	29100	18158
ElderA_20F08	91432	88339	81454	48642
ElderA_20F09	68163	65996	60502	36367
ElderA_20F10	58858	57000	52422	31660
ElderA_20F11	23136	22369	20374	12299
ElderA_20F12	34347	33115	30418	18412
ElderA_20G01	223354	215941	197384	118335
ElderA_20G02	70273	67851	61982	36784
ElderA_20G03	317228	306906	281070	166145
ElderA_20G04	27621	26721	24522	14954
ElderA_20G05	202346	195891	179390	108373
ElderA_20G06	105470	101966	94166	57001
ElderA_20G07	84095	81286	74760	45076
ElderA_20G08	25978	25135	23118	14064
ElderA_20G09	9564	9186	8294	5120
ElderA_20G10	237657	230069	209330	127669
ElderA_20G11	44223	42773	39316	23980
ElderA_20G12	36594	35462	32884	19839
ElderA_20H01	26365	25469	23502	14000
ElderA_20H02	64701	62592	57428	34423
ElderA_20H03	16784	16226	15078	8956
ElderA_20H04	28935	27941	25732	15512
ElderA_20H05	84200	81375	74632	45182
ElderA_20H06	67898	65422	59894	36645
ElderA_20H07	25624	24818	22984	13978
ElderA_20H08	121535	117525	108274	65501
ElderA_20H09	98235	94909	87046	52451
ElderA_20H10	73135	70697	65192	39134
ElderA_20H11	7312	7042	6500	3981
ElderA_20H12	16551	15889	14354	8804
ElderA_21A01	107821	104339	96112	52849
ElderA_21A02	26444	25551	23338	13548
ElderA_21A03	84182	81418	74168	41737
ElderA_21A04	137143	132688	122178	68724
ElderA_21A05	254176	245932	227110	125385
ElderA_21A06	181301	175648	162414	90480
ElderA_21A07	212251	204795	188806	105803
ElderA_21A08	94115	91079	83656	47197
ElderA_21A09	92634	89448	82502	47571
ElderA_21A10	326069	314929	290740	160511
ElderA_21A11	44672	43189	39930	21680
ElderA_21A12	305215	295373	272696	154278
ElderA_21B01	63575	61412	56710	32431
ElderA_21B02	92509	89357	82630	45951
ElderA_21B03	259904	251745	232370	128183
ElderA_21B04	79158	76504	70516	39995
ElderA_21B05	256026	248106	228842	129156
ElderA_21B06	90916	88000	81516	45343
ElderA_21B07	126937	122796	112868	63241
ElderA_21B08	110067	106699	98544	54035
ElderA_21B09	132101	127834	117756	65368
ElderA_21B10	71905	69662	64078	35688
ElderA_21B11	145569	140999	129556	72795
ElderA_21B12	556106	538483	491338	273349
ElderA_21C01	157793	152583	140776	78554
ElderA_21C02	226144	218824	201446	111667
ElderA_21C03	108806	105308	96598	55318
ElderA_21C04	237076	228961	211270	115870
ElderA_21C05	30199	29007	26840	15510
ElderA_21C06	109657	106001	97928	55485
ElderA_21C07	61917	59929	55262	31086
ElderA_21C08	188723	182459	168374	94058
ElderA_21C09	261342	252953	233748	127387
ElderA_21C10	388547	375876	346842	191817
ElderA_21C11	95466	92206	85490	46775
ElderA_21C12	538415	521840	480486	264689
ElderA_21D01	212693	205943	189858	104335
ElderA_21D02	187461	181042	167422	92444
ElderA_21D03	82534	79762	73672	40970
ElderA_21D04	107939	104601	96842	53116
ElderA_21D05	114419	110539	101876	57652
ElderA_21D06	148948	144462	134128	73789
ElderA_21D07	47466	45849	42344	23409
ElderA_21D08	572861	554795	512538	282426
ElderA_21D09	762027	738446	680490	372446
ElderA_21D10	82876	80079	73982	42610
ElderA_21D11	187977	181946	168248	91579
ElderA_21D12	178409	172886	159098	89601
ElderA_21E01	130494	126069	116378	63647
ElderA_21E02	58592	56621	51796	28791
ElderA_21E03	257711	249075	229036	127807
ElderA_21E04	64059	61988	57150	31063
ElderA_21E05	274614	265278	244928	137565
ElderA_21E06	84664	82057	75458	42319
ElderA_21E07	46003	44516	40994	23122
ElderA_21E08	150813	145962	134072	74007
ElderA_21E09	73470	71177	65560	37147
ElderA_21E10	122486	118446	109284	60780
ElderA_21E11	135911	131377	121042	68997
ElderA_21E12	134610	130110	119786	67728
ElderA_21F01	225037	217705	201018	110454
ElderA_21F02	107667	103972	95352	52759
ElderA_21F03	29678	28606	26370	14178
ElderA_21F04	72564	70242	64838	36345
ElderA_21F05	141149	136429	126064	70793
ElderA_21F06	52686	51068	47096	26528
ElderA_21F07	21662	20885	19398	11391
ElderA_21F08	291318	281721	260062	144675
ElderA_21F09	85265	82362	76050	42818
ElderA_21F10	129806	125699	115832	66561
ElderA_21F11	74418	72048	65882	37362
ElderA_21F12	812079	786028	719796	399045
ElderA_21G01	78505	75769	69688	38781
ElderA_21G02	71604	69184	63804	34941
ElderA_21G03	167005	161865	149382	84374
ElderA_21G04	63459	61559	56346	31188
ElderA_21G05	137624	132967	122216	67256
ElderA_21G06	106643	103306	95470	53030
ElderA_21G07	113869	110137	101382	57305
ElderA_21G08	93281	90205	83152	46780
ElderA_21G09	280826	271903	251138	137901
ElderA_21G10	51999	50178	46412	27100
ElderA_21G11	396295	384064	354416	197949
ElderA_21G12	79453	77046	71162	39929
ElderA_21H01	101671	98310	90498	50054
ElderA_21H02	111960	108320	100456	56004
ElderA_21H03	133794	129697	119770	67338
ElderA_21H04	221497	214605	198190	108965
ElderA_21H05	13981	13431	12258	6928
ElderA_21H06	385461	372757	344712	191135
ElderA_21H07	344323	333670	304012	168672
ElderA_21H08	168895	163353	149938	84274
ElderA_21H09	370052	358534	331380	184381
ElderA_21H10	69428	67211	61414	35054
ElderA_21H11	609936	590122	543594	299709
ElderA_21H12	99265	96246	88616	49802
ElderA_22A01	207956	200960	184830	103312
ElderA_22B01	923910	895393	824450	448303
ElderA_22C01	246191	238295	219380	123683
ElderA_22D01	299654	289811	266068	146960
ElderA_2A01	10198	9857	9110	6042
ElderA_2A02	59857	57831	52906	35700
ElderA_2A03	38881	37676	34778	22927
ElderA_2A04	18512	17848	16444	10936
ElderA_2A05	4303	4152	3818	2571
ElderA_2A06	64119	62225	57170	37198
ElderA_2A07	21287	20523	18828	12311
ElderA_2A08	13072	12597	11496	7290
ElderA_2A09	5890	5688	5042	3231
ElderA_2A10	29646	28694	26400	16051
ElderA_2A11	110438	106890	98080	60540
ElderA_2A12	108073	104759	96570	59712
ElderA_2B01	6254	6071	5598	3667
ElderA_2B02	9796	9502	8808	5785
ElderA_2B03	4602	4467	4096	2907
ElderA_2B04	1015	972	860	584
ElderA_3D06	47954	46278	41706	23073
ElderA_3D07	90614	87784	80226	42910
ElderA_3D08	145573	140495	128806	69432
ElderA_3D09	101276	97994	90348	48388
ElderA_3D10	93272	90180	82600	44038
ElderA_3D11	172249	166677	152622	80193
ElderA_3D12	129153	125127	114166	60343
ElderA_3E01	209612	203184	186988	106109
ElderA_3E02	15173	14544	13308	7818
ElderA_3E03	627579	606909	559048	300851
ElderA_3E04	301516	291776	268738	142760
ElderA_3E05	663214	641669	591566	314562
ElderA_3E06	385944	374009	344436	180766
ElderA_3E07	131303	126751	116732	63435
ElderA_3E08	59254	57209	52828	27730
ElderA_3E09	174343	168325	155372	81262
ElderA_3E10	118145	114472	105682	56057
ElderA_3E11	1695797	1642409	1509102	785023
ElderA_3E12	255862	247649	228548	122615
ElderA_3F01	65983	63738	58458	33781
ElderA_3F02	133781	129450	119108	65054
ElderA_3F03	223334	216050	199400	108295
ElderA_3F04	146387	141666	130632	70444
ElderA_3F05	95580	92277	84804	45821
ElderA_3F06	10378	9969	9138	4956
ElderA_3F07	87447	84554	77834	42170
ElderA_3F08	632490	612036	564576	295231
ElderA_3F09	25701	24866	22886	12150
ElderA_3F10	34671	33502	30800	16601
ElderA_3F11	48177	46531	42660	22972
ElderA_3F12	1829113	1772140	1623874	843373
ElderA_3G01	88980	86325	79538	44678
ElderA_3G02	63574	61277	56708	30686
ElderA_3G03	294480	284775	262332	141418
ElderA_3G04	71765	69305	63422	34079
ElderA_3G05	39487	38213	35180	18720
ElderA_3G06	67083	64748	59688	32120
ElderA_3G07	75578	72956	67002	35360
ElderA_3G08	7164	6771	6272	3373
ElderA_3G09	22258	21516	19814	10574
ElderA_3G10	39014	37702	34854	19059
ElderA_3G11	115623	111972	102852	55561
ElderA_3G12	16574	15978	14612	8135
ElderA_3H01	10759	10314	9572	5588
ElderA_3H02	105747	102373	94346	52702
ElderA_3H03	86452	83614	77236	42580
ElderA_3H04	66631	64381	59354	32682
ElderA_3H05	21666	20794	19056	10708
ElderA_3H06	251682	243386	224140	118574
ElderA_3H07	145654	140637	129830	68832
ElderA_3H08	190952	184986	170900	92250
ElderA_3H09	98104	94671	87106	46958
ElderA_3H10	12439	11935	11014	6090
ElderA_3H11	87411	84711	78114	41041
ElderA_3H12	151579	146887	135476	71072
ElderA_4A01	405307	392485	359862	195090
ElderA_4A02	733846	710270	651292	351691
ElderA_4H11	234305	226832	208010	113734
ElderA_7B11	86431	83550	76058	45035
ElderA_7B12	117955	114449	103240	61845
ElderA_7C01	237699	230152	208266	123266
ElderA_7C02	419451	405922	366728	214754
ElderA_7C03	474831	459855	417124	244282
ElderA_7C04	260831	252259	227426	134770
ElderA_7C05	101473	98121	88762	53302
ElderA_7C06	426661	413243	373860	219792
ElderA_7C07	301869	292157	263842	155020
ElderA_7C08	338266	327569	297284	175597
ElderA_7C09	151766	146951	133040	79079
ElderA_7C10	104162	100801	90770	54237
ElderA_7C11	381645	369599	335724	196949
ElderA_7C12	34271	33180	30208	17989
ElderA_7D01	1384719	1340326	1214866	696280
ElderA_7D02	271995	263589	240476	142883
ElderA_7D03	164388	159214	144020	84699
ElderA_7D04	581917	563294	510574	297853
ElderA_7D05	205885	199036	180838	107139
ElderA_7D06	341442	330534	297450	173537
ElderA_7D07	320966	310813	279728	165098
ElderA_7D08	314482	304458	276342	163037
ElderA_7D09	366374	354625	319078	188220
ElderA_7D10	250891	242527	218664	130423
ElderA_7D11	293078	284155	256766	151591
ElderA_7D12	118903	115235	104510	61464
ElderA_7E01	269626	260881	235458	138162
ElderA_7E02	135992	131477	119662	71668
ElderA_7E03	159556	154461	139364	83151
ElderA_7E04	67947	65772	59638	35619
ElderA_7E05	78894	76286	68808	41717
ElderA_7E06	386841	374459	339560	200420
ElderA_7E07	179907	174099	157884	94219
ElderA_7E08	205415	198894	178568	105866
ElderA_7E09	223866	216884	195928	116451
ElderA_7E10	327614	317356	284998	167479
ElderA_7E11	214035	207113	186898	111781
ElderA_7E12	310829	300938	269566	160906
ElderA_7F01	166514	161270	147004	86985
ElderA_7F02	209645	203085	183740	108916
ElderA_7F03	119664	116048	104958	62185
ElderA_7F04	176933	171342	155652	93907
ElderA_7F05	249618	241397	217658	130061
ElderA_7F06	159302	154249	138870	83038
ElderA_7F07	38614	37231	33874	20286
ElderA_7F08	267484	258834	234038	138449
ElderA_7F09	371723	360250	326354	193050
ElderA_7F10	361154	350068	318472	190264
ElderA_7F11	90538	87665	79256	47614
ElderA_7F12	240505	232885	211566	126821
ElderA_7G01	129738	125640	113906	67940
ElderA_7G02	208878	202350	181528	106890
ElderA_7G03	158505	153505	137670	81211
ElderA_7G04	140164	135556	122388	72035
ElderA_7G05	293765	284085	254408	150560
ElderA_7G06	143135	138459	124444	73792
ElderA_7G07	138853	134327	121256	72352
ElderA_7G08	121959	117930	105714	63279
ElderA_7G09	273978	265524	238512	140651
ElderA_9C04	292291	283788	263586	150096
ElderA_9H01	203604	197668	182852	103655
ElderA_9H02	170310	165257	152710	86836
ElderA_9H03	393739	382517	354422	202475
ElderA_9H04	171006	166154	154068	87482
ElderA_9H05	182336	177133	163082	91317
ElderA_9H06	232878	225977	209490	119766
ElderA_9H08	123134	119317	110410	62664
ElderA_9H09	390488	379466	350556	200102
ElderA_9H10	187192	181769	167946	96834
ElderA_9H11	165786	161101	149352	86484
ElderA_9H12	132204	128490	118628	68082
ElderB_10A04	170275	164805	147242	79355
ElderB_10A05	269376	260649	238370	129325
ElderB_10A06	270380	262295	241304	127441
ElderB_10A07	93662	90528	82532	44923
ElderB_10A08	66619	64402	59396	31922
ElderB_10A09	298171	288729	264738	142093
ElderB_10A10	100677	97546	89064	47166
ElderB_10A11	313882	304124	278988	148250
ElderB_10A12	412254	399558	367010	200673
ElderB_10B04	96289	93341	85972	46550
ElderB_10B05	81761	78899	71884	39044
ElderB_10B06	598218	579122	529388	279021
ElderB_10B07	13332	12843	11850	6367
ElderB_10B08	34933	33807	31112	16245
ElderB_10B09	132556	128441	117564	64362
ElderB_10B10	88701	85583	78014	41477
ElderB_10B11	107474	104163	95180	49793
ElderB_10B12	371179	360149	329536	176036
ElderB_10C04	16287	15588	14176	8055
ElderB_10C05	28584	27476	25192	13510
ElderB_10C06	41323	39742	36430	19538
ElderB_10C07	18662	17899	16600	8798
ElderB_10C08	5481	5164	4648	2786
ElderB_10C09	20802	20113	18390	10135
ElderB_10C10	220716	213899	196152	105650
ElderB_10C11	202117	196023	179854	96250
ElderB_10C12	292446	283109	259100	136713
ElderB_10D04	9115	8700	8056	4417
ElderB_10D05	9481	9035	8144	4381
ElderB_10D06	7869	7502	6900	3824
ElderB_10D07	1281	1083	988	626
ElderB_10D08	11439	10891	10022	5705
ElderB_10D09	6838	6457	5886	3223
ElderB_10D10	301379	292247	267956	143277
ElderB_10D11	125776	121902	112088	59366
ElderB_10D12	587737	568737	520922	278065
ElderB_10E04	57876	56163	51796	28012
ElderB_10E05	23879	23092	21186	11749
ElderB_10E06	402223	390441	356224	192164
ElderB_10E07	315897	306090	271302	149558
ElderB_10E08	172238	166787	152984	82737
ElderB_10E09	89468	86532	79196	42666
ElderB_10E10	327770	318043	291048	156292
ElderB_10E11	417992	404532	370758	202267
ElderB_10E12	51915	50314	45934	24580
ElderB_10F04	109483	106097	97010	52406
ElderB_10F05	39180	37892	34528	18854
ElderB_10F06	33044	31922	29288	16015
ElderB_10F07	2514	2321	2152	1262
ElderB_10F08	120108	116164	106402	57303
ElderB_10F09	44388	42876	38920	21435
ElderB_10F10	72488	70135	64336	35016
ElderB_10F11	399703	386850	352624	191379
ElderB_10F12	230277	222573	203806	110379
ElderB_10G04	11026	10561	9588	5265
ElderB_10G05	292690	283861	261160	139267
ElderB_10G06	145993	141284	129254	70316
ElderB_10G07	43863	42380	38690	21234
ElderB_10G08	57227	55284	50906	28216
ElderB_10G09	132468	128395	117188	62836
ElderB_10G10	52217	50460	46532	25282
ElderB_10G11	4861	4690	4220	2486
ElderB_10G12	9109	8887	8202	4305
ElderB_10H03	17139	16490	15238	8345
ElderB_10H04	86264	83580	77002	40408
ElderB_10H05	53727	51763	47044	25717
ElderB_10H06	3820	3473	3162	1881
ElderB_10H07	20011	19280	17504	9889
ElderB_10H08	629873	610441	557142	299297
ElderB_10H09	312227	302374	276784	149832
ElderB_10H10	440683	426697	389630	209251
ElderB_10H11	80483	77936	71400	39855
ElderB_10H12	30327	29386	27096	14396
ElderB_11A01	386784	375594	345318	191544
ElderB_11A02	61862	59981	54898	32279
ElderB_11A03	169757	164827	152054	85471
ElderB_11A04	358707	347786	318490	174975
ElderB_11A05	92030	89125	82106	45372
ElderB_11A06	83576	80926	74210	40464
ElderB_11A07	61488	59381	54426	30926
ElderB_11A08	88550	85676	78470	43634
ElderB_11A09	266981	258704	237052	131853
ElderB_11A10	88359	85598	78702	43260
ElderB_11A11	41353	40069	36804	20408
ElderB_11A12	164197	159252	146558	80948
ElderB_11B01	70260	67883	62360	34138
ElderB_11B02	236336	229123	210660	116169
ElderB_11B03	830454	804492	734838	406581
ElderB_11B04	200116	193746	176308	101350
ElderB_11B05	145176	140844	128558	71362
ElderB_11B06	212648	206087	189684	104182
ElderB_11B07	213569	206981	190246	104681
ElderB_11B08	105710	102567	93714	51721
ElderB_11B09	312771	303465	277928	154234
ElderB_11B10	43859	42357	38882	21312
ElderB_11B11	7652	7361	6606	3862
ElderB_11B12	141395	137107	125754	69847
ElderB_11C01	143620	139054	127492	72314
ElderB_11C02	333067	323325	296364	163323
ElderB_11C03	1476771	1432073	1313596	709477
ElderB_11C04	56952	55188	50634	28489
ElderB_11C05	141596	137000	125922	70528
ElderB_11C06	231451	224471	205684	114084
ElderB_11C07	93261	90302	82974	45980
ElderB_11C08	156448	151512	138590	77864
ElderB_11C09	53665	52026	47624	26582
ElderB_11C10	48511	46914	42998	24146
ElderB_11C11	83288	80750	74310	40902
ElderB_11C12	125277	121639	111524	61526
ElderB_11D01	483962	469626	432290	239088
ElderB_11D02	247848	240217	220336	123209
ElderB_11D03	93443	90688	83404	45420
ElderB_11D04	56528	54786	50566	28348
ElderB_11D05	158659	153809	141326	78004
ElderB_11D06	78536	76066	69834	38532
ElderB_11D07	123990	120307	110018	60845
ElderB_11D08	317376	307971	282814	155687
ElderB_11D09	92581	89687	82332	46427
ElderB_11D10	120319	116745	106768	59963
ElderB_11D11	290606	281890	258536	141109
ElderB_11D12	112143	108874	100546	57070
ElderB_11E01	364218	353295	324512	177263
ElderB_11E02	79110	76707	70392	39607
ElderB_11E03	114566	111161	101788	56952
ElderB_11E04	109494	106163	97364	54112
ElderB_11E05	119908	116039	106758	60264
ElderB_11E06	106110	102881	94798	54175
ElderB_11E07	153144	148414	135530	76624
ElderB_11E08	85055	82469	76046	43217
ElderB_11E09	192643	186864	171528	96027
ElderB_11E10	114893	111560	102168	56937
ElderB_11E11	208896	202421	185720	103472
ElderB_11E12	98381	95522	88190	49230
ElderB_11F01	1236922	1199044	1099470	592597
ElderB_11F02	230318	223242	205290	113741
ElderB_11F03	55002	53223	48800	27051
ElderB_11F04	85537	83035	76426	42813
ElderB_11F05	36558	35446	32862	18196
ElderB_11F06	323332	313577	287600	160205
ElderB_11F07	179223	173546	158826	91193
ElderB_11F08	517101	501308	460754	252883
ElderB_11F09	88600	85720	78858	43657
ElderB_11F10	19196	18580	17066	9809
ElderB_11F11	50359	48699	44096	24881
ElderB_11F12	436571	423188	388068	214298
ElderB_11G01	96678	93947	86300	48015
ElderB_11G02	415354	403228	368584	200897
ElderB_11G03	96599	93666	86390	48042
ElderB_11G04	21267	20468	18496	10242
ElderB_11G05	111060	107638	98642	53794
ElderB_11G06	123588	119972	109374	61602
ElderB_11G07	33545	32427	29794	16680
ElderB_11G08	59993	58007	53082	30182
ElderB_11G09	500566	484957	444542	244282
ElderB_11G10	448503	434745	399108	222816
ElderB_11G11	62275	60383	55428	32075
ElderB_11G12	267414	259520	236750	130730
ElderB_11H01	58545	56722	51948	28751
ElderB_11H02	135285	131131	120376	67631
ElderB_11H03	414251	401812	369004	200940
ElderB_11H04	44700	43371	39626	22876
ElderB_11H05	124435	120398	109994	61227
ElderB_11H06	194798	188778	173566	96272
ElderB_11H07	168529	163110	150064	82790
ElderB_11H08	100110	96926	89158	49685
ElderB_11H09	727834	706547	647678	359843
ElderB_11H10	58949	56998	52382	29762
ElderB_11H11	357637	347032	318066	177463
ElderB_11H12	76147	74094	68010	38989
ElderB_12A01	110959	107691	98912	56161
ElderB_12A02	562158	544394	498124	285149
ElderB_12A03	219154	212589	194158	111957
ElderB_12A04	50857	49222	45220	25970
ElderB_12A05	413975	400992	365640	210574
ElderB_12A06	129408	125197	113904	65375
ElderB_12A07	275796	267046	243516	141712
ElderB_12A08	188910	182997	167838	95304
ElderB_12A09	140790	136363	124820	71894
ElderB_12A10	99185	96096	87568	49108
ElderB_12A11	461606	447534	407370	233573
ElderB_12A12	321099	311112	284900	165431
ElderB_12B01	113932	110270	100906	57312
ElderB_12B02	343910	333318	305346	174847
ElderB_12B03	277399	268973	246916	140272
ElderB_12B04	314954	305219	279052	161146
ElderB_12B05	138325	134104	123098	72151
ElderB_12B06	175545	169765	155284	88603
ElderB_12B07	152558	147723	135012	76175
ElderB_12B08	87731	84783	77340	43540
ElderB_12B09	104013	100748	91770	52896
ElderB_12B10	59629	57557	52908	29772
ElderB_12B11	115723	112225	102590	56856
ElderB_12B12	469752	455940	415850	239414
ElderB_12C01	236209	228929	209640	120343
ElderB_12C02	144276	139639	128034	73764
ElderB_12C03	451605	437950	401104	229634
ElderB_12C04	172562	167072	153236	87082
ElderB_12C05	419366	406642	372130	216497
ElderB_12C06	389842	377757	345430	198628
ElderB_12C07	246845	239134	217986	124954
ElderB_12C08	128831	124777	113998	66024
ElderB_12C09	24205	23387	21460	12416
ElderB_12C10	133957	129951	118888	66884
ElderB_12C11	221338	214766	195714	111309
ElderB_12C12	55415	53744	49242	28849
ElderB_12D01	173448	168559	155006	87929
ElderB_12D02	168680	163333	149822	86379
ElderB_12D03	244741	237428	217570	123348
ElderB_12D04	162180	157491	145356	84253
ElderB_12D05	556866	539525	493982	278425
ElderB_12D06	78619	76163	69422	40164
ElderB_12D07	462	326	308	252
ElderB_12D08	265675	257592	235298	134938
ElderB_12D09	126872	122740	112234	64177
ElderB_12D10	325375	315342	288472	165296
ElderB_12D11	102917	99695	91038	52092
ElderB_12D12	234728	227816	208774	118701
ElderB_12E01	450984	437234	400116	228114
ElderB_12E02	179598	174010	159546	91039
ElderB_12E03	234063	226770	208286	122049
ElderB_12E04	210778	204645	187024	108312
ElderB_12E05	554856	537989	491260	283278
ElderB_12E06	125572	121534	111096	64070
ElderB_12E07	230310	223005	204512	118848
ElderB_12E08	122730	118765	108614	63174
ElderB_12E09	198618	192565	175576	100839
ElderB_12E10	133352	129463	118160	68198
ElderB_12E11	137828	133572	121726	70355
ElderB_12E12	59008	57148	52304	30719
ElderB_12F01	650778	631503	578798	328156
ElderB_12F02	49969	48442	44274	25650
ElderB_12F03	123738	119919	109342	61999
ElderB_12F04	382071	370488	334290	194312
ElderB_12F05	265336	257364	234724	134886
ElderB_12F06	330749	320549	293088	169973
ElderB_12F07	122218	118225	108432	64238
ElderB_12F08	418653	405279	371024	212236
ElderB_12F09	349001	338628	309776	175030
ElderB_12F10	119302	115589	105734	60775
ElderB_12F11	69778	67469	61610	36276
ElderB_12F12	192278	186447	171214	98190
ElderB_12G01	221629	214703	195058	110878
ElderB_12G02	168726	163497	149368	85329
ElderB_12G03	172167	166816	152290	87005
ElderB_12G04	201996	195753	178414	103376
ElderB_12G05	313648	303852	277674	157297
ElderB_12G06	107493	104281	95152	55442
ElderB_12G07	191402	185203	168848	98239
ElderB_12G08	64880	62731	57428	32989
ElderB_12G09	109805	106234	97488	55214
ElderB_12G10	337562	327732	299988	173439
ElderB_12G11	80974	78663	71984	41841
ElderB_12G12	42836	41581	37990	22219
ElderB_12H01	228672	221905	203424	118085
ElderB_12H02	118553	114888	105526	60419
ElderB_12H03	119546	115783	106132	61957
ElderB_12H04	221808	215278	196834	112967
ElderB_12H05	184109	178655	162228	93530
ElderB_12H06	166879	161465	147790	85182
ElderB_12H07	349395	338639	309276	178204
ElderB_12H08	122313	118554	108818	62911
ElderB_12H09	60794	58916	54158	31206
ElderB_12H10	174023	168922	154788	89347
ElderB_12H11	204703	198690	182454	106428
ElderB_12H12	38781	37657	34252	20116
ElderB_13A01	333345	322475	294446	164274
ElderB_13A02	318141	308057	284980	160478
ElderB_13A03	67207	64999	59844	32982
ElderB_13A04	201077	194701	179300	99674
ElderB_13A05	177412	171789	158748	88252
ElderB_13A06	284372	275253	253804	142858
ElderB_13A07	159040	153416	141632	80098
ElderB_13A08	281241	271979	250352	139596
ElderB_13A09	182544	176514	161096	91517
ElderB_13A10	64750	62451	57954	32825
ElderB_13A11	102613	99343	91074	52087
ElderB_13A12	166489	161434	148868	83272
ElderB_13B01	65496	63250	58280	32813
ElderB_13B02	268846	260068	239512	132650
ElderB_13B03	171539	166165	153080	84935
ElderB_13B04	233930	226614	208926	117554
ElderB_13B05	228301	221117	203904	114050
ElderB_13B06	258408	250451	231372	127933
ElderB_13B07	175916	170415	156916	86929
ElderB_13B08	75209	72851	67572	36968
ElderB_13B09	159024	154130	141418	79735
ElderB_13B10	91783	88806	81858	44460
ElderB_13B11	79449	76959	71270	39430
ElderB_13B12	29543	28530	26096	14823
ElderB_13C01	120665	116726	107426	60265
ElderB_13C02	134933	130583	121096	67460
ElderB_13C03	225716	218720	201316	110344
ElderB_13C04	114842	110828	101906	55518
ElderB_13C05	39280	37957	34960	19673
ElderB_13C06	275578	267201	246540	135975
ElderB_13C07	201016	194666	180532	99362
ElderB_13C08	277616	268538	248258	137525
ElderB_13C09	75651	73230	65892	36804
ElderB_13C10	61951	59891	54798	30665
ElderB_13C11	93980	90893	83576	47196
ElderB_13C12	193205	187049	170932	95894
ElderB_13D01	70788	68580	62880	35051
ElderB_13D02	223940	216538	200796	112071
ElderB_13D03	172882	167416	154378	85504
ElderB_13D04	359784	348324	321604	176887
ElderB_13D05	249397	241318	222028	123312
ElderB_13D06	47355	45803	42220	23464
ElderB_13D07	142542	138017	127216	70389
ElderB_13D08	280213	271338	250162	139901
ElderB_13D09	193457	187110	169318	94704
ElderB_13D10	151103	146375	134808	76560
ElderB_13D11	61725	59776	55458	30165
ElderB_13D12	169781	164261	151174	85471
ElderB_13E01	113715	110133	101648	56050
ElderB_13E02	141461	136916	126068	69419
ElderB_13E03	149876	145020	134180	74628
ElderB_13E04	198419	192056	177084	98995
ElderB_13E05	213506	206141	187686	107650
ElderB_13E06	135488	131073	120746	66895
ElderB_13E07	234215	227147	210306	118048
ElderB_13E08	35034	33908	31160	17293
ElderB_13E09	183919	178099	164022	92897
ElderB_13E10	124966	120948	111418	62019
ElderB_13E11	122917	118926	109648	61272
ElderB_13E12	148270	143489	131846	75272
ElderB_13F01	177158	171775	157974	86671
ElderB_13F02	154336	149877	137950	77317
ElderB_13F03	243064	235694	214178	120688
ElderB_13F04	105838	102348	93908	53722
ElderB_13F05	101182	97427	89698	51137
ElderB_13F06	160000	154713	142140	79598
ElderB_13F07	87200	84544	77922	44930
ElderB_13F08	57321	55369	50726	29049
ElderB_13F09	285255	276681	255072	141694
ElderB_13F10	246205	238520	219708	124775
ElderB_13F11	79406	76775	70570	39786
ElderB_13F12	136921	132447	121726	69742
ElderB_13G01	104719	101333	92874	51857
ElderB_13G02	157542	152390	140076	77671
ElderB_13G03	82678	80006	73704	41042
ElderB_13G04	68574	66288	60954	34209
ElderB_13G05	580524	563156	519536	290875
ElderB_13G06	195637	189339	173224	96680
ElderB_13G07	109495	105875	97198	54873
ElderB_13G08	137125	132818	120528	68521
ElderB_13G09	266381	257923	238806	133243
ElderB_13G10	201242	194733	179630	101185
ElderB_13G11	220317	213469	196278	109106
ElderB_13G12	35721	34503	31672	17895
ElderB_13H01	133649	129223	118478	65752
ElderB_13H02	130122	126053	116268	64338
ElderB_13H03	87318	84426	77636	42959
ElderB_13H04	152432	147602	136472	76981
ElderB_13H05	51481	49725	45934	25263
ElderB_13H06	624113	604214	555978	312811
ElderB_13H07	273497	264779	243730	134987
ElderB_13H08	212218	205272	186698	106040
ElderB_13H09	564332	546908	505000	281770
ElderB_13H10	206200	199814	184822	103151
ElderB_13H11	208208	201767	186546	104233
ElderB_13H12	47824	46212	42552	23855
ElderB_14A01	93178	89918	82186	50640
ElderB_14A02	709841	686693	632344	375563
ElderB_14A03	221021	213673	197100	115697
ElderB_14A04	221182	214025	196852	114875
ElderB_14A05	88900	86087	79864	45878
ElderB_14A06	272986	264539	244492	143474
ElderB_14A07	221560	213693	195872	116334
ElderB_14A08	176831	170915	157542	92335
ElderB_14A09	200528	193961	178718	105033
ElderB_14A10	164054	158632	146736	84779
ElderB_14A11	337235	326122	301158	172950
ElderB_14A12	175769	169962	157052	92532
ElderB_14B01	41101	39763	36440	22343
ElderB_14B02	99308	95808	87958	52651
ElderB_14B03	309000	298607	274470	164248
ElderB_14B04	309763	299754	276486	167003
ElderB_14B05	365518	353574	325724	189217
ElderB_14B06	180171	174381	160674	93179
ElderB_14B07	255107	246966	227394	132448
ElderB_14B08	187187	181144	166906	95893
ElderB_14B09	177733	172284	158522	94645
ElderB_14B10	115983	112441	103588	59881
ElderB_14B11	172327	167048	154430	88442
ElderB_14B12	119394	115538	106636	62140
ElderB_14C01	56795	54915	50456	31242
ElderB_14C02	119207	114921	105552	64258
ElderB_14C03	182520	176375	162052	96272
ElderB_14C04	77976	75162	69480	40551
ElderB_14C05	75078	72500	66530	40713
ElderB_14C06	287305	278005	255442	149285
ElderB_14C08	98432	95230	87968	53500
ElderB_14C09	249158	241074	221394	127545
ElderB_14C10	131420	126907	116644	68412
ElderB_14C11	168145	162675	149752	87199
ElderB_14C12	313823	304234	282282	163096
ElderB_14D01	93103	90093	83200	51907
ElderB_14D02	67981	65319	60126	37218
ElderB_14D03	139808	135158	124938	73964
ElderB_14D04	122920	118911	109286	64967
ElderB_14D05	155874	150701	139156	81377
ElderB_14D06	320277	309619	285700	167884
ElderB_14D07	292074	282324	260268	151102
ElderB_14D08	296576	287113	265168	154087
ElderB_14D09	199656	192768	177080	103499
ElderB_14D10	95616	92536	85136	51073
ElderB_14D11	328923	318613	293772	169470
ElderB_14D12	188302	182259	168164	98540
ElderB_14E01	83524	80883	74358	48034
ElderB_14E02	21404	20611	18956	12025
ElderB_14E03	172845	166987	153514	93519
ElderB_14E04	91897	88726	81746	49141
ElderB_14E05	144339	139095	128300	76677
ElderB_14E06	178337	172556	159498	94474
ElderB_14E07	135809	131306	121546	72040
ElderB_14E08	224622	217475	200712	117879
ElderB_14E09	290345	281029	259166	153987
ElderB_14E10	200192	194002	179346	106269
ElderB_14E11	228769	221459	204238	120565
ElderB_14E12	140171	135538	125062	73878
ElderB_14F01	79835	77195	70964	45279
ElderB_14F02	69294	67146	62072	39033
ElderB_14F03	75146	72534	66582	40915
ElderB_14F04	273343	263881	243380	147906
ElderB_14F05	77978	74936	68700	41482
ElderB_14F06	114276	110514	101918	61590
ElderB_14F07	92537	89503	82282	49065
ElderB_14F08	442316	428075	395102	231872
ElderB_14F09	339459	328605	302984	177056
ElderB_14F10	108031	104692	96132	57039
ElderB_14F11	93020	89828	82240	48743
ElderB_14F12	134306	130005	119594	70815
ElderB_14G01	630	230	198	164
ElderB_14G02	87408	84525	77772	47615
ElderB_14G03	194731	188261	173274	106361
ElderB_14G04	130823	126323	116270	71437
ElderB_14G05	115765	111697	102558	62439
ElderB_14G06	236985	228740	210856	125345
ElderB_14G07	101489	98126	90328	54060
ElderB_14G08	62851	60755	56180	32932
ElderB_14G09	374773	362585	333642	196145
ElderB_14G10	222857	215915	198316	120322
ElderB_14G11	303283	293831	270254	159383
ElderB_14G12	146543	142210	130664	76248
ElderB_14H01	165781	160916	147080	93705
ElderB_14H02	61620	59563	55006	33921
ElderB_14H03	121259	117028	107986	66612
ElderB_14H04	132565	128055	117674	72142
ElderB_14H05	68121	65772	60424	38438
ElderB_14H06	218869	211459	194370	118444
ElderB_14H07	264266	255822	236020	140668
ElderB_14H08	139761	135131	124456	75470
ElderB_14H09	135206	130618	120464	71322
ElderB_14H10	328657	318429	293580	174982
ElderB_14H11	258829	250623	231750	138556
ElderB_14H12	120887	117004	108040	63875
ElderB_15A01	904691	875315	804440	477782
ElderB_15A02	154230	149338	136990	84374
ElderB_15A03	91921	88865	81636	49554
ElderB_15A04	130509	126413	114086	71020
ElderB_15A05	53695	51779	46692	29082
ElderB_15A06	495102	478789	437032	264244
ElderB_15A07	100607	96734	88594	55666
ElderB_15A08	33224	32087	29724	18330
ElderB_15A09	60021	57888	53034	32801
ElderB_15A10	63435	61267	55922	34570
ElderB_15A11	195393	188848	173130	106358
ElderB_15A12	37247	36006	32772	20502
ElderB_15B01	53472	51739	47436	29129
ElderB_15B02	69550	67184	61244	38080
ElderB_15B03	199592	193035	177336	108180
ElderB_15B04	179586	173703	157364	98294
ElderB_15B05	513374	497004	452294	276181
ElderB_15B06	291998	282596	259078	156150
ElderB_15B07	127763	123551	113440	69004
ElderB_15B08	51064	49364	45468	27850
ElderB_15B09	81036	78084	71542	43902
ElderB_15B10	71600	69145	63272	38574
ElderB_15B11	154440	149538	136542	82972
ElderB_15B12	98741	95465	87116	54458
ElderB_15C01	330233	319687	293518	179952
ElderB_15C02	176413	170715	156362	96719
ElderB_15C03	165574	160265	146430	89411
ElderB_15C04	128959	124547	112450	69424
ElderB_15C05	42847	41456	38316	23762
ElderB_15C06	505679	489441	448542	272110
ElderB_15C07	244063	236301	216224	131355
ElderB_15C08	292346	282475	258754	158749
ElderB_15C09	41886	40431	37204	22923
ElderB_15C10	674521	652819	599302	363161
ElderB_15C11	37117	35868	32920	20167
ElderB_15C12	75885	73319	67126	41293
ElderB_15D01	167803	162585	149230	92630
ElderB_15D02	81908	78877	72330	44780
ElderB_15D03	174012	168534	154842	93511
ElderB_15D04	694102	671509	616496	369669
ElderB_15D05	104558	101050	92602	57439
ElderB_15D06	98494	95250	87554	53162
ElderB_15D07	12386	11874	10812	6755
ElderB_15D08	491120	474987	435738	263375
ElderB_15D09	62070	59965	55094	33818
ElderB_15D10	538562	520919	474656	289494
ElderB_15D11	160595	155375	142920	86463
ElderB_15D12	57693	55772	51248	31409
ElderB_15E01	173617	168091	154560	93731
ElderB_15E02	388637	376164	344438	208905
ElderB_15E03	90397	87416	80324	49570
ElderB_15E04	31756	30641	28112	17235
ElderB_15E05	466190	450649	413234	254531
ElderB_15E06	108933	105344	96518	59406
ElderB_15E07	68315	66063	60720	37399
ElderB_15E08	116360	112541	103402	63573
ElderB_15E09	52008	50182	45910	28382
ElderB_15E10	110924	107167	98470	59614
ElderB_15E11	124033	119802	108396	68538
ElderB_15E12	166365	160866	147922	91834
ElderB_15F01	347022	336280	309538	186367
ElderB_15F02	201777	195152	178534	108774
ElderB_15F03	89079	85902	78772	47730
ElderB_15F04	455921	441077	403748	246821
ElderB_15F05	350406	338368	309890	189781
ElderB_15F06	173345	167608	153792	94687
ElderB_15F07	12584	12021	11062	6928
ElderB_15F08	112161	108150	98722	61215
ElderB_15F09	32913	31784	28924	17685
ElderB_15F10	44207	42798	39008	24592
ElderB_15F11	111193	107416	98180	60724
ElderB_15F12	159692	154214	141502	87509
ElderB_15G01	118539	114493	105344	64750
ElderB_15G02	176312	170598	156384	93853
ElderB_15G03	97254	94024	86482	52825
ElderB_15G04	56907	55071	50350	30457
ElderB_15G05	470850	455835	416118	255767
ElderB_15G06	145932	141083	128834	80257
ElderB_15G07	193073	186965	171066	105063
ElderB_15G08	192229	186023	170740	105290
ElderB_15G09	65428	63221	58136	35159
ElderB_15G10	118136	114353	104446	64521
ElderB_15G11	201365	194953	177176	110278
ElderB_15G12	96751	93711	85814	52096
ElderB_15H01	93078	90002	82398	50284
ElderB_15H02	416205	402837	369124	222202
ElderB_15H03	173472	168119	153938	95688
ElderB_15H04	224895	217776	200274	120796
ElderB_15H05	172105	166560	152852	93076
ElderB_15H06	38556	37041	34222	21201
ElderB_15H07	150165	145249	133256	82135
ElderB_15H08	96747	93447	85536	52477
ElderB_15H09	51337	49710	45382	27915
ElderB_15H10	81243	78701	71674	44603
ElderB_15H11	73352	70840	64700	40249
ElderB_15H12	51973	50306	46330	28263
ElderB_16A01	97447	93958	85688	52004
ElderB_16A02	241296	232725	211984	129444
ElderB_16A03	115918	112202	101940	61026
ElderB_16A04	774460	749575	681418	402520
ElderB_16A05	174403	168556	154120	92198
ElderB_16A06	247516	239255	217872	131728
ElderB_16A07	191936	184574	168070	102611
ElderB_16B01	130827	126371	115066	68574
ElderB_16B02	114110	110185	100802	59829
ElderB_16B03	59247	57176	52032	31890
ElderB_16B04	126831	122558	111968	68160
ElderB_16B05	71467	68830	62526	38244
ElderB_16B06	168564	162986	148554	88841
ElderB_16B07	82239	79382	72698	43358
ElderB_16C01	160471	154994	141520	85901
ElderB_16C02	346025	334584	305272	184668
ElderB_16C03	100532	97138	89776	53666
ElderB_16C04	77705	74622	68146	41204
ElderB_16C05	40599	39279	36002	22146
ElderB_16C06	43923	42415	38626	23099
ElderB_16C07	191219	184516	167566	100523
ElderB_16D01	302749	292930	267356	158625
ElderB_16D02	365154	352332	320916	191028
ElderB_16D03	58199	56058	50260	30696
ElderB_16D04	179665	173827	159016	94491
ElderB_16D05	565531	546779	498432	294685
ElderB_16D06	103083	99597	91064	54749
ElderB_16D07	335860	324788	295616	179501
ElderB_16E01	243788	235946	213628	129305
ElderB_16E02	63740	61536	56172	34061
ElderB_16E03	249464	241142	218926	132481
ElderB_16E04	138777	134154	121780	73397
ElderB_16E05	63402	60324	54780	34261
ElderB_16E06	152031	146673	133936	81097
ElderB_16E07	201629	195212	178666	109876
ElderB_16F01	217102	209947	189402	114256
ElderB_16F02	78554	75835	69146	41701
ElderB_16F03	107112	103651	93832	56071
ElderB_16F04	275081	265718	242156	147393
ElderB_16F05	153363	147688	134510	81858
ElderB_16F06	77068	74438	67852	41727
ElderB_16F07	121450	117084	106792	66335
ElderB_16G01	36735	35495	32540	19503
ElderB_16G02	229981	222286	201442	121167
ElderB_16G03	604692	584971	532234	316240
ElderB_16G04	70063	67729	61854	37547
ElderB_16G05	523840	506662	461388	272155
ElderB_16G06	113918	109966	100214	60359
ElderB_16G07	76397	73800	67618	40981
ElderB_16H01	40396	38956	35598	20979
ElderB_16H02	65747	63377	57270	35212
ElderB_16H03	642528	621939	562480	336553
ElderB_16H04	247015	239056	217262	131442
ElderB_16H05	219005	211990	193412	116413
ElderB_16H06	373879	361417	329152	199201
ElderB_17A06	552873	534305	487632	274483
ElderB_17A07	339927	327401	298306	169988
ElderB_17A08	887275	857792	782790	437388
ElderB_17A09	135721	130933	119696	68380
ElderB_17A10	285744	275794	251584	144505
ElderB_17A11	593995	574016	523970	294759
ElderB_17A12	51939	49920	45822	26164
ElderB_17B06	280253	270926	246394	138960
ElderB_17B07	371472	358851	328950	185599
ElderB_17B08	275829	266915	243716	135472
ElderB_17B09	261791	253228	231668	129983
ElderB_17B10	30923	29736	27246	15902
ElderB_17B11	117011	112662	103090	57706
ElderB_17B12	65076	62825	57580	32763
ElderB_17C06	496803	480433	441506	245946
ElderB_17C07	114374	110322	101322	56977
ElderB_17C08	146204	140691	128648	73478
ElderB_17C09	239831	231484	211560	118292
ElderB_17C10	407052	393249	357810	200344
ElderB_17C11	148700	143452	131188	73702
ElderB_17C12	336636	325729	297876	165297
ElderB_17D05	119174	115242	105296	60107
ElderB_17D06	768481	742947	680198	379516
ElderB_17D07	604756	584158	533252	298186
ElderB_17D08	123685	119259	109118	62689
ElderB_17D09	239450	231187	211066	118787
ElderB_17D10	180545	174438	159378	91403
ElderB_17D11	281355	271881	248232	139143
ElderB_17D12	198839	191898	175716	100001
ElderB_17E05	188973	181466	166346	96279
ElderB_17E06	327272	316198	289282	161911
ElderB_17E07	388354	375508	343044	197513
ElderB_17E08	204482	197761	180742	101788
ElderB_17E09	204066	197344	179558	102716
ElderB_17E10	136160	131808	120982	68756
ElderB_17E11	432693	417809	382344	219090
ElderB_17E12	329910	318612	291746	167639
ElderB_17F05	310362	299340	273780	156168
ElderB_17F06	286008	276125	249452	141545
ElderB_17F07	11573	10972	10078	5875
ElderB_17F08	335667	324258	296628	168516
ElderB_17F09	404352	391201	358330	200684
ElderB_17F10	360096	348528	319194	183239
ElderB_17F11	221730	214422	196574	112281
ElderB_17F12	220396	212933	194696	111174
ElderB_17G05	481037	464311	423598	239682
ElderB_17G06	24461	23188	20694	11983
ElderB_17G07	238218	230140	210050	118426
ElderB_17G08	332116	320972	290764	165927
ElderB_17G09	278305	268909	246148	138749
ElderB_17G10	176308	170105	155634	89793
ElderB_17G11	256826	248546	227320	130675
ElderB_17G12	148212	143113	130496	73067
ElderB_17H05	296186	286267	261566	147993
ElderB_17H06	219478	211580	194208	111079
ElderB_17H07	80016	77397	71014	40711
ElderB_17H08	441340	426295	389662	220560
ElderB_17H09	199924	193083	177002	100743
ElderB_17H10	276462	267096	243540	136339
ElderB_17H11	100721	97223	89074	51683
ElderB_17H12	140546	135511	123630	70349
ElderB_18A01	197156	190446	174986	97231
ElderB_18A02	288445	278514	254900	143635
ElderB_18A03	109089	105438	96690	53027
ElderB_18A04	66982	64663	59608	32895
ElderB_18A05	322256	311246	284700	158271
ElderB_18A06	154408	149233	136836	76099
ElderB_18A07	164258	157814	144556	82872
ElderB_18A08	324567	313632	284662	158477
ElderB_18A09	189696	183140	167878	95104
ElderB_18A10	114090	110262	101036	56690
ElderB_18A11	284526	275179	251846	139864
ElderB_18B01	241883	233721	213820	116108
ElderB_18B02	130079	125738	115446	64256
ElderB_18B03	111206	107422	98286	54703
ElderB_18B04	209354	202530	186484	104555
ElderB_18B05	136222	131406	120168	67163
ElderB_18B06	712390	689042	628330	342480
ElderB_18B07	203138	196494	180196	99144
ElderB_18B08	86806	83809	76208	42329
ElderB_18B09	417309	403453	367946	204148
ElderB_18B10	175490	169981	155138	85239
ElderB_18B11	116238	112301	103430	57536
ElderB_18C01	303102	293037	269462	149960
ElderB_18C02	155285	149900	137428	75644
ElderB_18C03	441195	426857	387524	213817
ElderB_18C04	315869	305155	279270	153247
ElderB_18C05	112533	108716	100010	55461
ElderB_18C06	124073	119737	109714	60137
ElderB_18C07	327012	316377	289856	159839
ElderB_18C08	93291	90027	82320	46501
ElderB_18C09	132906	128409	117280	65494
ElderB_18C10	168956	163245	149718	83827
ElderB_18C11	80145	77286	71124	39890
ElderB_18D01	378729	366422	334444	186202
ElderB_18D02	333032	321120	294420	162850
ElderB_18D03	148339	143760	131744	73325
ElderB_18D04	486095	470654	432818	239247
ElderB_18D05	230789	223003	204352	112757
ElderB_18D06	291247	281268	256924	141968
ElderB_18D07	186186	180092	165056	91360
ElderB_18D08	350107	338713	310218	172571
ElderB_18D09	195717	189355	171430	96526
ElderB_18D10	209242	202265	186410	104127
ElderB_18D11	350959	339355	308300	169650
ElderB_18E01	184384	178280	163670	91344
ElderB_18E02	309152	299070	274216	152366
ElderB_18E03	180553	174383	159556	89218
ElderB_18E04	409191	396090	362212	199252
ElderB_18E05	161403	155217	141122	81299
ElderB_18E06	405306	392563	359048	201827
ElderB_18E07	75304	72834	67358	38787
ElderB_18E08	145900	140825	129160	72667
ElderB_18E09	99278	95859	87370	49610
ElderB_18E10	106390	102878	94332	53138
ElderB_18E11	265049	256111	233936	132596
ElderB_18F01	73588	71074	65600	36217
ElderB_18F02	187382	181157	165194	92307
ElderB_18F03	256652	248101	226574	124986
ElderB_18F04	152885	147524	135144	74958
ElderB_18F05	474531	458376	420714	236630
ElderB_18F06	88767	85836	78104	43091
ElderB_18F07	29530	28322	25766	15050
ElderB_18F08	354734	342655	313122	172494
ElderB_18F09	305746	296123	271770	153022
ElderB_18F10	60260	58034	53290	30677
ElderB_18G01	198560	191747	175976	98732
ElderB_18G02	280114	270559	248062	135920
ElderB_18G03	126271	122035	111780	62825
ElderB_18G04	128279	124008	113654	63010
ElderB_18G05	228506	220678	202358	113171
ElderB_18G06	187121	180772	165556	92576
ElderB_18G07	116485	112387	103050	58378
ElderB_18G08	200416	193763	178666	99999
ElderB_18G09	406141	392582	358972	198269
ElderB_18G10	266893	258308	237358	136344
ElderB_18H01	58688	56559	51588	28168
ElderB_18H02	72623	70171	64298	35370
ElderB_18H03	154046	148894	135922	76343
ElderB_18H04	105164	101569	92934	53086
ElderB_18H05	73336	70890	64764	35374
ElderB_18H06	142360	137219	126012	70838
ElderB_18H07	136850	132326	120734	67078
ElderB_18H08	250354	242219	222494	123432
ElderB_18H09	53653	51670	47106	27217
ElderB_18H10	118183	114113	103948	57794
ElderB_1E04	735	707	662	456
ElderB_1E05	61022	58923	53804	32803
ElderB_1E06	41070	39555	36194	21511
ElderB_1E07	102517	99050	90676	52843
ElderB_1E08	246985	238529	215200	125389
ElderB_1E09	53744	51899	47500	27248
ElderB_1E10	116395	112656	102548	58755
ElderB_1E11	148117	143282	130570	74816
ElderB_1E12	97560	94512	85852	50069
ElderB_1F01	17035	16345	14236	9889
ElderB_1F02	15822	15213	13708	8861
ElderB_1F03	98438	95096	86542	53661
ElderB_1F04	61062	59098	54448	33459
ElderB_1F05	85532	82665	75156	45604
ElderB_1F06	91712	88580	81520	48480
ElderB_1F07	76132	73505	67138	40057
ElderB_1F08	277091	267667	243608	143084
ElderB_1F09	205803	199105	181296	104366
ElderB_1F10	198984	192583	176224	103631
ElderB_1F11	281645	272459	248892	141343
ElderB_1F12	182349	176645	160658	92915
ElderB_1G01	4685	4477	3810	2708
ElderB_1G02	22176	21260	19202	12568
ElderB_1G03	312524	302495	277334	168888
ElderB_1G04	22488	21654	19678	12262
ElderB_1G05	76455	73939	67558	40905
ElderB_1G06	98437	95076	86740	51570
ElderB_1G07	180227	174254	160144	94964
ElderB_1G08	167059	161429	146794	85882
ElderB_1G09	383455	370796	338934	194761
ElderB_1G10	187009	180528	164624	96716
ElderB_1G11	124171	120415	109314	62938
ElderB_1G12	89420	86343	78078	45186
ElderB_25A02	231749	224210	204742	125950
ElderB_25A03	52857	51205	46248	28065
ElderB_25A04	109644	106229	97520	58593
ElderB_25A05	134218	129839	119630	72475
ElderB_25A06	239227	231611	212772	129336
ElderB_25A07	31276	29881	27538	17101
ElderB_25A10	91523	88421	81440	49473
ElderB_25A11	62647	60609	55962	33658
ElderB_25A12	363	274	248	194
ElderB_25B02	92627	89695	81190	49604
ElderB_25B03	265403	256976	235452	142362
ElderB_25B04	16679	16103	13966	8710
ElderB_25B05	149159	144647	132878	80802
ElderB_25B06	130528	126509	115498	70288
ElderB_25B07	163277	158205	145928	87711
ElderB_25B10	78597	76040	69820	41940
ElderB_25B11	125150	120980	111298	66581
ElderB_25B12	41313	40003	36828	22268
ElderB_25C02	94425	91426	84176	50551
ElderB_25C03	351729	341079	313850	189948
ElderB_25C04	32808	31573	28810	17198
ElderB_25C05	195889	189877	175060	106678
ElderB_25C06	80767	78161	71154	43378
ElderB_25C07	105870	102518	94288	56963
ElderB_25C10	118192	114525	105502	62776
ElderB_25C11	82291	79718	73824	44205
ElderB_25C12	151831	147244	136304	83497
ElderB_25D02	180465	174348	160488	98070
ElderB_25D03	75780	73519	68048	42016
ElderB_25D04	69684	67362	61516	37561
ElderB_25D05	161346	156214	140886	87178
ElderB_25D06	176122	170654	157240	94700
ElderB_25D07	203548	197086	181856	109880
ElderB_25D09	127913	124094	114200	68505
ElderB_25D10	157367	152392	139538	84318
ElderB_25D11	142422	137866	126720	76107
ElderB_25E02	85963	83322	76584	47711
ElderB_25E03	125978	122116	112294	68549
ElderB_25E04	45860	44408	40874	24791
ElderB_25E05	108516	104775	96680	59464
ElderB_25E06	136622	132273	121680	73204
ElderB_25E07	77932	75644	69168	43020
ElderB_25E09	107732	104328	96294	57865
ElderB_25E10	197549	191338	176248	106614
ElderB_25E11	116527	112823	104424	63214
ElderB_25F02	59928	58039	51508	31918
ElderB_25F03	215240	208837	191928	114974
ElderB_25F04	111723	107872	98828	60249
ElderB_25F05	227228	219766	201808	124573
ElderB_25F06	146334	142007	128664	79040
ElderB_25F07	71796	69547	64288	39892
ElderB_25F09	64200	62101	56684	35469
ElderB_25F10	139421	134857	124238	75990
ElderB_25F11	73098	70623	65076	39608
ElderB_25G02	55913	54059	48654	29942
ElderB_25G03	122283	118643	109076	65722
ElderB_25G04	28476	27525	25072	15548
ElderB_25G05	227624	220356	202500	121951
ElderB_25G06	113297	109598	100896	60565
ElderB_25G09	108212	104904	97050	58512
ElderB_25G10	123156	119343	109898	67173
ElderB_25G11	80985	78153	71990	44007
ElderB_25H02	176014	170420	155100	94842
ElderB_25H03	233364	226296	207208	126478
ElderB_25H04	90093	87481	80404	49627
ElderB_25H05	43547	42047	38238	23112
ElderB_25H06	72849	70264	64824	39988
ElderB_25H09	59698	57627	52806	31962
ElderB_25H10	149577	144790	133052	80718
ElderB_25H11	97271	94138	86456	52109
ElderB_2D10	25274	24493	22558	13913
ElderB_2D11	13199	12775	11818	7157
ElderB_2D12	35733	34562	31906	19697
ElderB_2E01	3555	3406	3138	1991
ElderB_2E02	2504	2388	2210	1334
ElderB_2E03	5213	5045	4620	2873
ElderB_2E04	3312	3169	2874	1741
ElderB_2E05	31605	30512	28132	17783
ElderB_2E06	3169	3045	2838	1751
ElderB_2E07	1450	1369	1250	790
ElderB_2E08	8799	8458	7724	4685
ElderB_2E09	3316	3181	2896	1817
ElderB_2E10	1331	1287	1180	735
ElderB_2E11	10130	9782	8902	5656
ElderB_2E12	65590	63470	58196	36096
ElderB_2F01	12877	12464	11596	7170
ElderB_2F02	5386	5231	4838	3186
ElderB_2F03	1660	1611	1440	856
ElderB_2F04	1425	1374	1258	800
ElderB_2F05	19782	19102	17744	11238
ElderB_2F06	2086	2007	1850	1176
ElderB_2F07	2095	2023	1898	1173
ElderB_2F08	26108	25334	23350	14223
ElderB_2F09	9303	8919	8266	5227
ElderB_2F10	1272	1245	1178	732
ElderB_2F11	11412	11029	10172	6297
ElderB_2F12	2675	2585	2406	1484
ElderB_2G01	5157	4969	4580	2865
ElderB_2G02	5868	5643	5188	3226
ElderB_2G03	8456	8185	7542	4618
ElderB_2G04	10435	10077	9324	5765
ElderB_2G05	7063	6829	6236	3917
ElderB_2G06	10889	10526	9608	5853
ElderB_2G07	22477	21705	19828	12315
ElderB_2G08	7033	6756	6306	3857
ElderB_2G09	2707	2611	2394	1527
ElderB_2G10	4154	3986	3638	2275
ElderB_2G11	2253	2188	2000	1244
ElderB_2H01	17507	16892	15480	9772
ElderB_2H02	8018	7685	7020	4456
ElderB_2H03	7378	7105	6588	4073
ElderB_2H04	40028	38785	35876	22102
ElderB_2H05	6819	6544	6004	3652
ElderB_2H06	16493	15928	14706	8948
ElderB_2H07	14179	13719	12440	7715
ElderB_2H08	7214	6922	6324	3805
ElderB_2H09	17470	16927	15670	9670
ElderB_2H10	12376	12019	11110	6600
ElderB_2H11	7494	7269	6718	4208
ElderB_2H12	6538	6320	5808	3474
ElderB_3A01	41678	40189	36538	21005
ElderB_3A02	184959	179016	164282	92681
ElderB_3A03	361795	349755	321312	176940
ElderB_3A04	376473	363714	334856	179734
ElderB_3A05	88303	85130	78140	43116
ElderB_3A06	215698	208695	192766	101812
ElderB_3A07	1345048	1300981	1197838	633971
ElderB_3A08	156817	151473	138738	73584
ElderB_3A09	78343	75684	69824	37009
ElderB_3A10	259780	251340	231308	121733
ElderB_3A11	285206	275619	253556	133849
ElderB_3A12	1537696	1488107	1372020	716160
ElderB_3B01	129981	125704	115838	64681
ElderB_3B02	463976	449101	412898	227517
ElderB_3B03	223728	216159	198658	111414
ElderB_3B04	68696	66346	61086	33767
ElderB_3B05	368780	356586	328308	174508
ElderB_3B06	778162	753168	693888	363425
ElderB_3B07	351884	340226	312728	165792
ElderB_3B08	249051	241181	222228	116451
ElderB_3B09	212900	206365	191034	100982
ElderB_3B10	141307	136576	125566	66449
ElderB_3B11	75800	73428	65966	34924
ElderB_3B12	105088	101715	94000	50839
ElderB_3C01	62667	60680	55528	32522
ElderB_3C02	133821	129235	118118	67061
ElderB_3C03	90156	87113	80242	45271
ElderB_3C04	227172	219833	202660	107600
ElderB_3C05	418645	404519	371724	197630
ElderB_3C06	48461	46795	43352	23245
ElderB_3C07	184389	178138	163486	86903
ElderB_3C08	942393	912807	841600	441102
ElderB_3C09	66985	64763	59334	31671
ElderB_3C10	398186	385333	355114	186213
ElderB_3C11	54315	52572	48340	25707
ElderB_3C12	349966	338982	311478	162582
ElderB_3D01	112473	109164	100594	56728
ElderB_3D02	118334	114392	104684	58186
ElderB_3D03	197838	191462	175994	94479
ElderB_3D04	378535	366005	335904	176578
ElderB_3D05	109547	105849	97582	52315
ElderB_4F07	161696	156472	140912	77994
ElderB_4F08	327655	317045	285698	157480
ElderB_4F09	215474	208704	189752	103131
ElderB_4F10	272978	263943	239174	133813
ElderB_4F11	100455	96989	87782	49212
ElderB_4F12	693627	671123	605028	331681
ElderB_4G01	201854	195527	178082	97442
ElderB_4G02	56039	53994	49152	26669
ElderB_4G03	104266	100904	90730	49917
ElderB_4G04	74838	72189	64340	35073
ElderB_4G05	47721	46104	41774	22888
ElderB_4G06	363757	352165	317584	172848
ElderB_4G07	244687	236536	205006	113083
ElderB_4G08	47205	45604	41298	23226
ElderB_4G09	70728	68535	62484	34136
ElderB_4G10	305762	295605	252906	141462
ElderB_4G11	297134	287893	262558	142954
ElderB_4G12	21630	21020	19136	10602
ElderB_4H01	190406	184291	168718	92033
ElderB_4H02	58563	56567	51898	28383
ElderB_4H03	29857	28813	26352	14626
ElderB_4H04	371272	359709	328894	178303
ElderB_4H05	47703	45969	41896	22842
ElderB_4H06	87198	84281	77410	42824
ElderB_4H07	115356	111474	101084	55375
ElderB_4H08	190113	183777	166470	91774
ElderB_4H09	103942	100510	90572	50116
ElderB_4H10	34953	33832	30512	17196
ElderB_5A01	287461	278514	253710	146150
ElderB_5A02	306490	296786	270636	161461
ElderB_5A03	96052	92937	84974	50168
ElderB_5A04	61301	59202	53862	31055
ElderB_5A05	34611	33408	30512	18214
ElderB_5A06	108940	105332	96056	56295
ElderB_5A07	15438	14845	13528	8376
ElderB_5A08	15695	15051	13590	8284
ElderB_5A09	644629	624204	566746	328286
ElderB_5A10	65899	63744	58354	34331
ElderB_5A11	65874	63996	58560	33876
ElderB_5A12	54136	52511	47222	28209
ElderB_5B01	53436	51634	47556	27126
ElderB_5B02	32633	31441	28578	17002
ElderB_5B03	97265	94148	86354	49822
ElderB_5B04	85954	83106	75958	45344
ElderB_5B05	313947	304163	277370	160227
ElderB_5B06	28004	27033	24768	14586
ElderB_5B07	110846	107167	97986	57591
ElderB_5B08	80244	77694	70964	40824
ElderB_5B09	629485	609434	553328	318174
ElderB_5B10	50732	48811	44904	26202
ElderB_6F03	295691	286168	262370	151428
ElderB_6F04	64307	62179	56690	32253
ElderB_6F05	636410	615899	562846	319961
ElderB_6F07	536082	517932	475206	269585
ElderB_6F08	205855	199009	183070	102266
ElderB_6F09	35376	34117	31452	18125
ElderB_6F10	723029	699787	640708	354233
ElderB_6F11	111634	107667	98620	55705
ElderB_6F12	9490	9176	8402	4946
ElderB_6G01	376795	365038	334810	201555
ElderB_6G02	203387	197000	180888	106356
ElderB_6G03	496512	480484	440546	253365
ElderB_6G04	410908	397750	364518	211011
ElderB_6G05	308136	297516	272658	152857
ElderB_6G06	196305	189726	172372	98685
ElderB_6G07	402750	388772	354912	197889
ElderB_6G08	91317	88291	80826	45526
ElderB_6G09	550502	532375	481316	267277
ElderB_6G10	244167	236172	216704	120167
ElderB_6G11	125854	121709	111704	62632
ElderB_6G12	117562	113737	104024	57387
ElderB_6H01	27404	26442	24188	14589
ElderB_6H02	102936	99592	91500	54497
ElderB_6H03	36198	34983	32196	18855
ElderB_6H04	69428	66999	61404	34776
ElderB_6H05	126322	121838	110784	63676
ElderB_6H06	60575	58358	53358	30828
ElderB_6H07	35767	34537	31754	18055
ElderB_6H08	93758	90470	82448	46763
ElderB_6H09	33098	31949	29504	16695
ElderB_6H10	20905	20162	18490	10426
ElderB_6H11	399887	386644	354740	198324
ElderB_6H12	27003	26188	23894	13778
ElderB_7A01	125817	121954	110052	65245
ElderB_7A02	118323	114344	104048	62293
ElderB_7A03	546725	529318	479914	280902
ElderB_7A04	297918	288628	262282	152686
ElderB_7A05	181485	175657	158646	94916
ElderB_7A06	216282	209224	187914	112717
Fox_1A01	3997	3771	3428	2241
Fox_1A02	207127	200030	182604	108307
Fox_1A03	8248	7871	7094	4257
Fox_1A04	1234	1048	948	630
Fox_1A05	90074	86967	79370	45304
Fox_1A06	214367	207337	189708	106676
Fox_1A07	84697	81756	74700	43430
Fox_1A08	134926	130421	119838	67605
Fox_1A09	241204	233020	213524	122469
Fox_1A10	87593	84872	77352	43294
Fox_1A11	188428	182590	166924	94167
Fox_1A12	185809	179702	164860	94294
Fox_1B01	6258	5810	5192	3499
Fox_1B02	209628	202656	186074	111682
Fox_1B03	101322	97954	89736	53684
Fox_1B04	85833	83311	76526	45018
Fox_1B05	447616	432895	396606	226335
Fox_1B06	293857	284285	260894	148383
Fox_1B07	253939	245677	225108	127300
Fox_1B08	468368	453587	415248	230029
Fox_1B09	274510	265849	242464	137552
Fox_1B10	259397	251120	229698	128288
Fox_1B11	244554	236725	217184	119917
Fox_1B12	273118	264552	242358	137785
Fox_1C01	5133	4855	4346	2988
Fox_1C02	71269	68872	62984	37450
Fox_1C03	71926	69597	63688	37553
Fox_1C04	27805	26786	24302	14301
Fox_1C05	268206	259600	238542	137221
Fox_1C06	478123	462269	422016	237420
Fox_1C07	32321	31100	27838	16181
Fox_1C08	597439	578199	529732	298302
Fox_1C09	621846	602435	550914	307519
Fox_1C10	285310	275997	253148	143616
Fox_1C11	258125	249784	228724	129492
Fox_1C12	88200	85197	77108	42966
Fox_1D01	15053	14436	12802	8972
Fox_1D02	167597	162103	149078	90994
Fox_1D03	96546	93648	85922	51809
Fox_1D04	742415	717864	656776	379964
Fox_1D05	299529	289403	264458	154816
Fox_1D06	104378	100834	92714	52753
Fox_1D07	310158	299877	274860	156601
Fox_1D08	313649	303248	278268	157070
Fox_1D09	170394	164550	150938	84004
Fox_1D10	153175	148051	135080	77227
Fox_1D11	456324	441701	405620	226132
Fox_25A08	111893	108429	99388	61930
Fox_25A09	99035	95746	86508	53603
Fox_25C08	76420	73835	67702	42171
Fox_25D12	153132	148002	130436	79669
Fox_25E08	63735	61408	51564	31714
Fox_25E12	169810	164323	149920	93610
Fox_25F12	303989	294043	267758	165581
Fox_25G07	40745	39372	33458	20956
Fox_25G12	39101	37684	34302	21236
Fox_25H07	95626	92541	85280	52165
Fox_25H08	94413	91639	80242	49342
Fox_25H12	43813	42270	38434	23503
Fox_2B05	73204	70887	64980	42043
Fox_2B06	65123	63044	57944	37100
Fox_2B07	139121	134645	123704	78160
Fox_2B08	116537	113048	103976	64406
Fox_2B09	91284	88559	81886	50927
Fox_2B10	41890	40641	37276	22670
Fox_2B11	56380	54498	49734	30168
Fox_2B12	11652	11262	10028	6240
Fox_2C01	69101	66897	61562	40226
Fox_2C02	67019	64925	59676	38857
Fox_2C03	61525	59620	54854	35188
Fox_2C04	107810	104317	96066	61688
Fox_2C05	73708	71366	65544	42068
Fox_2C06	31933	30962	28474	18366
Fox_2C07	125782	121777	112258	70299
Fox_2C08	117023	113235	103420	64970
Fox_2C09	178608	172867	158286	97965
Fox_2C10	6330	6108	5588	3529
Fox_2C11	6729	6514	5990	3753
Fox_2C12	165781	160612	147384	89860
Fox_2D01	102174	98956	90762	58789
Fox_2D02	14852	14288	13084	8399
Fox_2D03	18099	17552	16098	10152
Fox_2D04	10866	10514	9698	6139
Fox_2D05	14646	14180	12810	8252
Fox_2D06	1523	1436	1308	850
Fox_2D07	16477	15929	14488	8900
Fox_2D08	7815	7527	6954	4300
Fox_2D09	75120	72769	66918	41469
Fox_8E04	308926	299124	273004	154175
Fox_8E05	1270066	1230574	1127482	627657
Fox_8E06	395724	383818	351362	196807
Fox_8E07	835899	810151	741128	413660
Fox_8E08	631601	611952	561792	314230
Fox_8E09	22468	21634	19754	11318
Fox_8E10	336946	326653	299064	167559
Fox_8E11	364985	353701	321750	185253
Fox_8E12	380637	368401	336770	191118
Fox_8F01	112746	109133	99096	57912
Fox_8F02	408314	396275	361966	203704
Fox_8F03	61420	59508	54114	31063
Fox_8F04	360239	349065	317244	181331
Fox_8F05	178008	172442	156210	91219
Fox_8F06	539860	522349	479062	271774
Fox_8F07	24637	23731	21788	12721
Fox_8F08	233166	225787	207088	117577
Fox_8F09	72712	70456	63982	36788
Fox_8F10	240622	233110	212932	122162
Fox_8F11	62749	60668	55592	31889
Fox_8F12	261679	253636	231952	132617
Fox_8G01	79453	76998	70692	40319
Fox_8G02	123431	119435	109502	62443
Fox_8G03	440852	426909	389160	217019
Fox_8G04	42626	41198	37582	21647
Fox_8G05	329314	318964	291370	164513
Fox_8G06	392365	380800	346322	194778
Fox_8G07	397661	384925	351464	197240
Fox_8G08	576385	558503	509114	286040
Fox_8G09	624372	604877	553238	305820
Fox_8G10	696687	674971	618596	349587
Fox_8H01	320615	310379	284294	158844
Fox_8H02	183056	177537	161786	91496
Fox_8H03	388359	376681	342084	194524
Fox_8H04	289621	280880	256010	144048
Fox_8H05	65900	63592	57904	32704
Fox_8H06	874824	847297	776200	434344
Fox_8H07	678860	657171	599552	337812
Fox_8H08	24773	23753	21122	12112
Fox_8H09	608726	589394	539116	303961
Fox_8H10	554226	537097	492456	278488
Fox_8H11	71097	68830	62182	36468
Fox_8H12	129296	125057	113214	63760
Fox_9A01	417552	405583	375998	212075
Fox_9A02	124665	120938	111502	65189
Fox_9A03	381904	371057	343454	193693
Fox_9A04	46785	45177	41964	23432
Fox_9A05	110083	106668	99160	58115
Fox_9A06	78897	76353	70708	41076
Fox_9A07	14453	13899	12248	7388
Fox_9A08	72480	70261	65510	36625
Fox_9A09	326959	316922	292712	167422
Fox_9A10	253247	245936	227748	128460
Fox_9A11	133295	129137	119470	67727
Fox_9A12	398933	387406	357258	206291
Fox_9B01	137562	133597	123594	68959
Fox_9B02	265223	257681	238766	134750
Fox_9B03	226764	219916	203270	115712
Fox_9B04	332491	322784	298498	170767
Fox_9B05	120850	117308	108740	62002
Fox_9B06	568544	552047	510168	285545
Fox_9B07	312990	303332	281214	159208
Fox_9B08	299187	290685	268858	151097
Fox_9B09	339851	329663	304602	173227
Fox_9B10	25848	24876	22708	12905
Fox_9B11	16669	16127	14748	8483
Fox_9B12	153139	148608	137374	79124
Fox_9C01	365498	355214	327454	188639
Fox_9C02	87310	84555	77886	44970
Fox_9C03	137589	133389	123548	69599
Fox_9C05	120569	117038	108234	61998
Fox_9C06	484479	470652	434786	243920
Fox_9C07	485801	471961	436382	245749
Fox_9C08	269430	261350	241566	137718
Fox_9C09	358174	348474	322322	183203
Fox_9C10	173443	168238	156118	88912
Fox_9C11	21677	21030	19288	11162
Fox_9C12	188174	182840	168520	96978
Fox_9D01	234316	227889	211736	120423
Fox_9D02	387782	377070	348232	197219
Fox_9D03	278830	271203	251400	142256
Fox_9D04	119483	115949	107352	62149
Fox_9D05	200577	194557	179874	102515
Fox_9D06	125381	121641	111344	62995
Fox_9D07	203833	198047	183288	103443
Fox_9D08	23691	22772	21080	11946
Fox_9D09	107062	103631	96088	54649
Fox_9D10	202928	197089	182504	103813
Fox_9D11	93150	90512	83860	47615
Fox_9D12	49108	47555	44108	25494
Fox_9E01	166668	162040	150012	85603
Fox_9E02	262953	255683	236838	133962
Fox_9E03	66366	64346	59398	34064
Fox_9E04	205547	199640	183430	104253
Fox_9E05	93725	90962	83612	48641
Fox_9E06	79966	77474	71548	40426
Fox_9E07	142452	138118	127874	75188
Fox_9E08	7189	6855	6352	3610
Fox_9E09	50932	49289	45764	25977
Fox_9E10	29959	28960	26636	15126
Fox_9E11	272210	264550	244150	143016
Fox_9E12	21795	21209	19762	11555
Fox_9F01	66951	64878	60384	34320
Fox_9F02	182566	177408	164610	95184
Fox_9F03	96360	93654	86396	49551
Fox_9F04	197862	192092	177928	102314
Fox_9F05	307926	298656	276390	159311
Fox_9F06	108072	104711	96154	56021
Fox_9F07	58576	56808	52562	30882
Fox_9F08	409183	396724	368252	205871
Fox_9F09	305410	296972	275232	155355
Fox_9F10	93400	90609	83974	48820
Fox_9F11	166146	161233	148804	86134
Fox_9F12	204837	199010	182964	107130
Fox_9G01	212469	206239	190196	108647
FoxSF_25B08	42808	41551	38320	23721
FoxSF_25B09	105754	102441	87582	54498
FoxSF_25C09	43527	41999	37022	22890
FoxSF_25D08	67297	65263	58848	36489
FoxSF_25F08	190271	184371	169372	104701
FoxSF_25G08	144230	139417	128400	79048
Misery_24A03	128167	123910	114290	70304
Misery_24A04	149806	144837	133526	82978
Misery_24A05	137614	133193	123218	74474
Misery_24A06	208314	201767	186028	112408
Misery_24A07	411098	397055	366104	225288
Misery_24A08	4977	4714	4332	2753
Misery_24A09	374731	362751	333852	200383
Misery_24A10	285829	276539	254870	153281
Misery_24A11	244943	236750	218576	131286
Misery_24A12	52235	50431	46560	28496
Misery_24B03	601527	582077	535206	323765
Misery_24B04	53433	51642	47878	29789
Misery_24B05	128346	124303	114466	69674
Misery_24B06	180474	174864	161244	96616
Misery_24B07	98474	95357	87868	53610
Misery_24B08	18281	17556	16146	9783
Misery_24B09	71118	68818	63498	38853
Misery_24B10	106771	103486	95208	56970
Misery_24B11	6242	5939	5492	3268
Misery_24B12	216489	209493	193290	116374
Misery_24C03	115296	111650	103062	63975
Misery_24C04	6909	6376	5742	3683
Misery_24C05	61007	58922	54508	33446
Misery_24C06	156133	151177	139362	83471
Misery_24C07	88740	85819	79192	47598
Misery_24C08	840337	812875	749744	447707
Misery_24C09	104467	101040	92694	55710
Misery_24C10	26805	25783	23520	14416
Misery_24C11	19986	19242	17748	10833
Misery_24C12	562246	544875	501454	301273
Misery_24D02	264346	255348	235258	149219
Misery_24D03	151250	146453	134672	82221
Misery_24D04	63829	61627	56878	34971
Misery_24D05	640934	620391	570782	348750
Misery_24D06	311354	301344	278160	169012
Misery_24D07	669266	647634	597046	355397
Misery_24D08	668817	647535	596736	358399
Misery_24D09	66364	64284	59572	36109
Misery_24D10	36502	35287	32678	20253
Misery_24D11	18958	18218	16790	10247
Misery_24D12	74858	72313	66768	40402
Misery_24E02	417630	404735	372236	233807
Misery_24E03	175092	169104	155464	100793
Misery_24E04	215857	208764	192468	117914
Misery_24E05	327479	316214	291696	179611
Misery_24E06	490063	474358	437070	264832
Misery_24E07	201318	194782	179352	110331
Misery_24E08	188023	181943	168026	102730
Misery_24E09	60252	58144	53502	32981
Misery_24E10	100376	97264	89028	55103
Misery_24E11	567923	549909	506152	307799
Misery_24E12	16879	16242	15058	9113
Misery_24F02	156934	151993	139578	91144
Misery_24F03	188723	182725	168800	102430
Misery_24F04	18792	18116	16534	10621
Misery_24F05	63609	61153	55784	34358
[truncated: 2,606 more rows]
